# Supplementary material for: Manipulation and Malicious Personalization: Exploring the Self-Disclosure Biases Exploited by Deceptive Attackers on Social Media
Source: Front Artif Intell. 2019 Nov 29;2:26. doi: 10.3389/frai.2019.00026 (PMC7861322; doi:10.3389/frai.2019.00026)
Supplement: Supplementary file 1 [file Data_Sheet_1.xlsx]

## Sheet: Form responses 1
age	gender	marital_status	education_level	occupation	time_tablet	time_smartphone	time_computer	sns_accounts	data_usage_information	public_interests	shared_nonsensitive_myself	shared_nonsensitive_family	shared_nonsensitive_others	shared_sensitive_myself	shared_sensitive_family	shared_sensitive_friends	fine_sharing_data	would_sell_data	sell_identity	sell_social_network	sell_health	sell_finances	sell_education	sell_beliefs	sell_travels	sell_geolocation	Q23	Q24	Q25	Q26	Q27	Q28	Q29	Q30	Q31	Q32	Q33	Q34	Q35	Q36	Q37	Q38	Q39	Q40	Q41	Q42	Q43	Q44	Q45
24	Male	Single (never married)	Bachelor’s degree (e.g. BA, BS)	Employed full time	More than 4 hours	Between 2 and 4 hours	More than 4 hours	Social networks (Facebook, Google+, etc.), Business-focused social networks (LinkedIn, AngelList, BranchOut, etc.), Media sharing networks (Instagram, YouTube, Pinterest, etc.), Microblogging (Twitter, Tumblr, etc.)	4	6	5	5	4	6	5	6	6	5	Very expensive	Very expensive	Very expensive	Very expensive	Very expensive	Very expensive	Very expensive	Very expensive	6	5	6	4	6	5	5	6	2	4	6	5	2	1	1	3	2	1	5	6	4	6	5
25	Female	Single (never married)	Bachelor’s degree (e.g. BA, BS)	Employed full time	I do not have a tablet	Between 1 and 2 hours	Less than 1 hour	Social networks (Facebook, Google+, etc.), Media sharing networks (Instagram, YouTube, Pinterest, etc.), Microblogging (Twitter, Tumblr, etc.), Discussion forums (Reddit, Quora, Digg, etc.)	3	4	6	6	6	2	1	1	4	6	Very expensive	Slightly expensive	Very expensive	Very expensive	Expensive	Slightly expensive	Slightly cheap	Slightly expensive	3	2	4	4	2	3	3	5	2	4	3	3	2	3	2	5	3	2	2	3	5	2	1
39	Male	In a relationship	Associate degree (e.g. AA, AS)	Employed full time	I do not use my tablet to go on social media	Less than 1 hour	Between 1 and 2 hours	Social networks (Facebook, Google+, etc.), Business-focused social networks (LinkedIn, AngelList, BranchOut, etc.), Media sharing networks (Instagram, YouTube, Pinterest, etc.), Microblogging (Twitter, Tumblr, etc.), Discussion forums (Reddit, Quora, Digg, etc.), Consumer review networks (Yelp, Zomato, TripAdvisor, etc.)	4	5	6	4	5	1	1	1	2	5	Slightly cheap	Cheap	Very expensive	Very expensive	Slightly cheap	Very expensive	Very cheap	Slightly cheap	5	4	5	5	6	6	1	1	2	2	2	1	3	2	4	1	3	2	1	2	4	2	2
30	Male	Married	Bachelor’s degree (e.g. BA, BS)	Employed part time	Less than 1 hour	Between 2 and 4 hours	More than 4 hours	Social networks (Facebook, Google+, etc.), Media sharing networks (Instagram, YouTube, Pinterest, etc.), Discussion forums (Reddit, Quora, Digg, etc.)	4	5	5	4	5	3	3	3	3	3	Slightly expensive	Slightly expensive	Very expensive	Very expensive	Expensive	Slightly cheap	Cheap	Very expensive	4	4	3	4	3	5	5	3	4	3	3	3	5	5	4	6	4	2	3	2	4	5	5
40	Female	Married	High school degree or equivalent (e.g. GED)	Employed full time	I do not use my tablet to go on social media	Between 2 and 4 hours	Less than 1 hour	Social networks (Facebook, Google+, etc.), Media sharing networks (Instagram, YouTube, Pinterest, etc.), Consumer review networks (Yelp, Zomato, TripAdvisor, etc.)	5	1	6	6	6	1	1	1	5	6	Very expensive	Very expensive	Very expensive	Expensive	Cheap	Very cheap	Very cheap	Very expensive	6	6	6	6	6	5	2	1	1	1	1	1	6	6	6	6	6	6	1	1	1	1	1
38	Female	Married	High school degree or equivalent (e.g. GED)	Employed full time	I do not use my tablet to go on social media	Between 1 and 2 hours	I do not use my computer to go on social media	Social networks (Facebook, Google+, etc.), Business-focused social networks (LinkedIn, AngelList, BranchOut, etc.), Media sharing networks (Instagram, YouTube, Pinterest, etc.), Discussion forums (Reddit, Quora, Digg, etc.)	4	4	5	5	5	1	1	1	1	1	Very expensive	Expensive	Very expensive	Very expensive	Expensive	Slightly expensive	Slightly expensive	Very expensive	2	2	2	2	3	1	1	1	1	1	1	1	2	2	2	2	2	2	3	3	3	3	3
29	Female	Married	High school degree or equivalent (e.g. GED)	Home maker	I do not have a tablet	Between 2 and 4 hours	I do not use my computer to go on social media	Social networks (Facebook, Google+, etc.), Media sharing networks (Instagram, YouTube, Pinterest, etc.), Microblogging (Twitter, Tumblr, etc.), Discussion forums (Reddit, Quora, Digg, etc.)	4	5	5	5	5	5	1	1	5	5	Slightly expensive	Slightly expensive	Expensive	Expensive	Slightly expensive	Slightly cheap	Slightly cheap	Very expensive	4	5	5	4	6	4	3	4	3	3	4	3	5	6	3	4	5	4	1	1	1	1	1
35	Male	In a relationship	Bachelor’s degree (e.g. BA, BS)	Self-employed	I do not have a tablet	Less than 1 hour	Between 1 and 2 hours	Social networks (Facebook, Google+, etc.), Business-focused social networks (LinkedIn, AngelList, BranchOut, etc.), Media sharing networks (Instagram, YouTube, Pinterest, etc.), Microblogging (Twitter, Tumblr, etc.), Discussion forums (Reddit, Quora, Digg, etc.)	4	2	5	5	2	1	1	1	1	5	Cheap	Slightly expensive	Very expensive	Very expensive	Slightly cheap	Slightly cheap	Slightly expensive	Very expensive	4	1	2	1	4	2	2	2	2	2	2	2	3	5	6	6	5	3	1	1	4	1	2
35	Female	Single (never married)	Some college, no degree	Self-employed	I do not use my tablet to go on social media	Between 1 and 2 hours	Between 1 and 2 hours	Social networks (Facebook, Google+, etc.), Business-focused social networks (LinkedIn, AngelList, BranchOut, etc.), Media sharing networks (Instagram, YouTube, Pinterest, etc.), Microblogging (Twitter, Tumblr, etc.), Discussion forums (Reddit, Quora, Digg, etc.)	4	2	1	1	1	1	1	1	1	3	Very cheap	Very cheap	Very cheap	Very cheap	Very cheap	Slightly expensive	Expensive	Very cheap	2	1	2	2	1	3	3	4	2	6	4	4	4	1	6	5	4	1	2	1	2	4	2
36	Female	Married	Some college, no degree	Employed full time	I do not use my tablet to go on social media	Less than 1 hour	Less than 1 hour	Social networks (Facebook, Google+, etc.), Media sharing networks (Instagram, YouTube, Pinterest, etc.)	3	1	6	6	6	1	1	1	2	4	Very expensive	Expensive	Very expensive	Very expensive	Slightly expensive	Cheap	Cheap	Very expensive	4	4	3	3	4	4	4	5	5	4	4	4	4	5	4	5	4	4	1	1	1	1	1
39	Male	Married	Bachelor’s degree (e.g. BA, BS)	Self-employed	Less than 1 hour	More than 4 hours	Less than 1 hour	Social networks (Facebook, Google+, etc.)	4	2	3	1	3	3	1	3	2	2	Expensive	Expensive	Slightly expensive	Slightly expensive	Expensive	Slightly expensive	Slightly cheap	Expensive	4	5	4	3	5	4	3	3	4	4	3	4	4	3	4	4	5	3	5	3	4	3	1
28	Male	Single (never married)	Bachelor’s degree (e.g. BA, BS)	Unemployed and not currently looking for work	I do not have a tablet	Less than 1 hour	Between 1 and 2 hours	Social networks (Facebook, Google+, etc.), Business-focused social networks (LinkedIn, AngelList, BranchOut, etc.), Media sharing networks (Instagram, YouTube, Pinterest, etc.), Microblogging (Twitter, Tumblr, etc.), Discussion forums (Reddit, Quora, Digg, etc.), Consumer review networks (Yelp, Zomato, TripAdvisor, etc.)	4	3	1	2	1	1	1	1	1	1	Expensive	Very expensive	Very expensive	Slightly expensive	Very expensive	Expensive	Cheap	Slightly cheap	1	2	1	2	2	2	3	2	3	4	2	2	5	5	2	4	1	1	1	1	1	1	1
65	Male	Single (never married)	Associate degree (e.g. AA, AS)	Retired	I do not use my tablet to go on social media	Less than 1 hour	Between 2 and 4 hours	Social networks (Facebook, Google+, etc.), Media sharing networks (Instagram, YouTube, Pinterest, etc.), Microblogging (Twitter, Tumblr, etc.), Discussion forums (Reddit, Quora, Digg, etc.)	4	1	2	1	1	1	1	1	2	3	Very expensive	Expensive	Very expensive	Very expensive	Slightly expensive	Slightly expensive	Slightly expensive	Expensive	1	1	1	1	2	1	1	2	1	1	1	1	2	4	2	3	2	1	1	1	3	1	1
34	Female	Married	Associate degree (e.g. AA, AS)	Employed full time	Less than 1 hour	Less than 1 hour	Less than 1 hour	Social networks (Facebook, Google+, etc.), Business-focused social networks (LinkedIn, AngelList, BranchOut, etc.)	2	3	2	5	5	2	2	2	1	2	Very expensive	Very expensive	Very expensive	Very expensive	Slightly expensive	Slightly expensive	Slightly expensive	Very expensive	1	1	1	1	1	2	1	1	1	2	2	2	1	2	3	1	2	2	1	1	1	1	1
40	Female	Married	Associate degree (e.g. AA, AS)	Employed full time	I do not have a tablet	Between 1 and 2 hours	I do not use my computer to go on social media	Social networks (Facebook, Google+, etc.), Business-focused social networks (LinkedIn, AngelList, BranchOut, etc.)	3	4	6	6	6	1	1	1	4	5	Cheap	Slightly cheap	Expensive	Very expensive	Very expensive	Very expensive	Very expensive	Very expensive	6	6	6	6	3	6	6	3	6	6	6	6	6	4	6	6	6	6	6	6	6	6	6
54	Female	Married	Master’s degree (e.g. MA, MS, MEd)	Employed full time	I do not use my tablet to go on social media	Less than 1 hour	Less than 1 hour	Social networks (Facebook, Google+, etc.), Business-focused social networks (LinkedIn, AngelList, BranchOut, etc.), Media sharing networks (Instagram, YouTube, Pinterest, etc.), Microblogging (Twitter, Tumblr, etc.), Discussion forums (Reddit, Quora, Digg, etc.), Consumer review networks (Yelp, Zomato, TripAdvisor, etc.)	4	3	6	6	6	1	1	1	6	5	Expensive	Very expensive	Very expensive	Very expensive	Very expensive	Expensive	Expensive	Expensive	6	6	6	6	6	6	1	1	1	1	1	1	5	6	5	6	5	5	2	2	4	2	1
32	Female	Married	Some college, no degree	Employed full time	More than 4 hours	More than 4 hours	More than 4 hours	Social networks (Facebook, Google+, etc.), Business-focused social networks (LinkedIn, AngelList, BranchOut, etc.), Media sharing networks (Instagram, YouTube, Pinterest, etc.), Microblogging (Twitter, Tumblr, etc.)	6	6	6	6	6	6	6	6	5	5	Very cheap	Expensive	Slightly expensive	Slightly expensive	Slightly cheap	Expensive	Expensive	Expensive	5	5	6	6	6	6	5	5	6	6	6	6	5	6	6	5	6	6	6	6	6	6	6
35	Male	Single (never married)	High school degree or equivalent (e.g. GED)	Employed full time	I do not have a tablet	I do not use my smartphone to go on social media	I do not use my computer to go on social media	Social networks (Facebook, Google+, etc.), Business-focused social networks (LinkedIn, AngelList, BranchOut, etc.), Media sharing networks (Instagram, YouTube, Pinterest, etc.)	1	3	1	1	1	1	1	1	1	1	Very expensive	Very expensive	Very expensive	Very expensive	Very expensive	Very expensive	Very expensive	Very expensive	1	1	1	1	1	1	1	1	1	1	1	1	1	1	1	1	1	1	1	1	1	1	1
47	Male	Married	Some college, no degree	Employed full time	I do not have a tablet	Less than 1 hour	Less than 1 hour	Social networks (Facebook, Google+, etc.), Business-focused social networks (LinkedIn, AngelList, BranchOut, etc.), Media sharing networks (Instagram, YouTube, Pinterest, etc.), Microblogging (Twitter, Tumblr, etc.), Discussion forums (Reddit, Quora, Digg, etc.)	3	2	5	4	1	5	4	1	3	4	Very expensive	Slightly expensive	Slightly expensive	Very expensive	Slightly expensive	Cheap	Very cheap	Slightly cheap	2	2	3	3	4	3	2	3	2	2	2	1	2	3	2	3	3	3	3	3	5	3	3
24	Female	Single (never married)	Bachelor’s degree (e.g. BA, BS)	Self-employed	Less than 1 hour	Between 1 and 2 hours	I do not use my computer to go on social media	Social networks (Facebook, Google+, etc.)	6	5	1	1	1	5	6	5	2	2	Very expensive	Very expensive	Expensive	Cheap	Very expensive	Slightly expensive	Slightly expensive	Cheap	5	5	5	5	2	4	1	1	2	4	2	5	2	1	4	2	1	1	1	2	2	3	2
47	Male	Single (never married)	High school degree or equivalent (e.g. GED)	Self-employed	I do not use my tablet to go on social media	Less than 1 hour	Between 1 and 2 hours	Social networks (Facebook, Google+, etc.), Business-focused social networks (LinkedIn, AngelList, BranchOut, etc.), Media sharing networks (Instagram, YouTube, Pinterest, etc.), Discussion forums (Reddit, Quora, Digg, etc.)	4	5	1	1	1	1	1	1	1	1	Expensive	Slightly expensive	Expensive	Very expensive	Slightly expensive	Slightly expensive	Slightly cheap	Slightly expensive	3	1	2	2	3	2	2	2	1	2	1	1	4	3	2	3	4	3	1	1	1	1	1
32	Female	In a relationship	Associate degree (e.g. AA, AS)	Unemployed and currently looking for work	I do not use my tablet to go on social media	Less than 1 hour	Less than 1 hour	Social networks (Facebook, Google+, etc.), Business-focused social networks (LinkedIn, AngelList, BranchOut, etc.), Media sharing networks (Instagram, YouTube, Pinterest, etc.), Microblogging (Twitter, Tumblr, etc.), Discussion forums (Reddit, Quora, Digg, etc.), Consumer review networks (Yelp, Zomato, TripAdvisor, etc.)	3	2	5	4	5	1	1	1	1	1	Very expensive	Expensive	Very expensive	Very expensive	Expensive	Slightly expensive	Expensive	Very expensive	2	1	1	2	1	2	3	4	4	5	4	4	2	4	2	4	3	2	2	1	2	2	3
30	Male	Married	Bachelor’s degree (e.g. BA, BS)	Employed full time	Between 1 and 2 hours	Between 1 and 2 hours	Between 1 and 2 hours	Social networks (Facebook, Google+, etc.), Media sharing networks (Instagram, YouTube, Pinterest, etc.)	5	3	4	4	3	5	4	3	3	4	Slightly expensive	Expensive	Slightly expensive	Slightly expensive	Slightly cheap	Slightly expensive	Expensive	Slightly expensive	4	3	4	4	3	4	4	3	4	4	3	4	4	3	4	5	4	4	3	4	4	3	4
56	Female	Married	Associate degree (e.g. AA, AS)	Employed full time	I do not have a tablet	Less than 1 hour	Between 1 and 2 hours	Social networks (Facebook, Google+, etc.), Media sharing networks (Instagram, YouTube, Pinterest, etc.), Microblogging (Twitter, Tumblr, etc.), Discussion forums (Reddit, Quora, Digg, etc.), Consumer review networks (Yelp, Zomato, TripAdvisor, etc.)	5	2	6	6	5	1	1	1	3	4	Very expensive	Expensive	Very expensive	Very expensive	Slightly expensive	Slightly expensive	Slightly cheap	Expensive	2	3	2	3	4	2	3	4	3	3	3	1	5	5	5	5	5	5	5	5	3	5	5
47	Female	Married	Bachelor’s degree (e.g. BA, BS)	Employed full time	I do not have a tablet	Between 1 and 2 hours	Less than 1 hour	Social networks (Facebook, Google+, etc.)	5	6	2	2	3	2	3	4	2	3	Slightly expensive	Expensive	Expensive	Very expensive	Slightly expensive	Cheap	Cheap	Cheap	5	4	5	5	4	5	5	4	5	4	5	4	4	5	4	3	5	5	4	5	4	4	4
33	Male	Married	Bachelor’s degree (e.g. BA, BS)	Employed full time	Less than 1 hour	Between 1 and 2 hours	I do not use my computer to go on social media	Social networks (Facebook, Google+, etc.), Business-focused social networks (LinkedIn, AngelList, BranchOut, etc.), Media sharing networks (Instagram, YouTube, Pinterest, etc.), Microblogging (Twitter, Tumblr, etc.), Discussion forums (Reddit, Quora, Digg, etc.), Consumer review networks (Yelp, Zomato, TripAdvisor, etc.)	4	3	6	6	2	1	1	1	3	4	Cheap	Cheap	Expensive	Expensive	Cheap	Slightly expensive	Slightly cheap	Very expensive	3	3	4	2	4	2	2	2	2	2	2	2	4	6	4	5	3	5	1	1	1	1	1
33	Female	Married	Associate degree (e.g. AA, AS)	Home maker	I do not use my tablet to go on social media	Less than 1 hour	Less than 1 hour	Social networks (Facebook, Google+, etc.), Media sharing networks (Instagram, YouTube, Pinterest, etc.), Microblogging (Twitter, Tumblr, etc.), Discussion forums (Reddit, Quora, Digg, etc.), Consumer review networks (Yelp, Zomato, TripAdvisor, etc.)	3	4	6	6	4	1	1	1	3	3	Very expensive	Expensive	Very expensive	Very expensive	Very expensive	Expensive	Expensive	Very expensive	2	2	2	1	3	2	1	1	1	1	1	1	2	3	2	3	3	2	1	1	3	1	1
32	Female	Married	Master’s degree (e.g. MA, MS, MEd)	Employed full time	Between 1 and 2 hours	Between 2 and 4 hours	Less than 1 hour	Social networks (Facebook, Google+, etc.), Business-focused social networks (LinkedIn, AngelList, BranchOut, etc.), Media sharing networks (Instagram, YouTube, Pinterest, etc.), Microblogging (Twitter, Tumblr, etc.), Discussion forums (Reddit, Quora, Digg, etc.), Consumer review networks (Yelp, Zomato, TripAdvisor, etc.)	6	6	6	6	6	6	1	1	6	6	Expensive	Expensive	Expensive	Expensive	Expensive	Expensive	Expensive	Expensive	6	6	6	6	6	6	6	6	6	6	6	6	6	6	6	6	6	6	6	6	6	6	6
32	Male	Married	Master’s degree (e.g. MA, MS, MEd)	Employed full time	Between 2 and 4 hours	Between 1 and 2 hours	Between 1 and 2 hours	Social networks (Facebook, Google+, etc.), Business-focused social networks (LinkedIn, AngelList, BranchOut, etc.), Media sharing networks (Instagram, YouTube, Pinterest, etc.)	5	5	4	4	5	3	4	4	3	4	Slightly expensive	Slightly cheap	Expensive	Slightly expensive	Slightly cheap	Expensive	Expensive	Slightly expensive	3	5	4	4	3	4	4	5	2	2	5	4	5	4	3	5	4	4	3	2	4	3	3
37	Male	Single (never married)	Bachelor’s degree (e.g. BA, BS)	Self-employed	I do not use my tablet to go on social media	I do not use my smartphone to go on social media	Less than 1 hour	Social networks (Facebook, Google+, etc.), Business-focused social networks (LinkedIn, AngelList, BranchOut, etc.), Media sharing networks (Instagram, YouTube, Pinterest, etc.), Microblogging (Twitter, Tumblr, etc.), Discussion forums (Reddit, Quora, Digg, etc.)	2	4	5	2	3	1	1	1	5	5	Expensive	Slightly cheap	Very expensive	Very expensive	Slightly cheap	Very cheap	Cheap	Slightly cheap	4	3	6	5	6	3	4	4	2	5	4	4	4	6	3	4	5	4	3	4	5	4	3
32	Male	Married	Bachelor’s degree (e.g. BA, BS)	Employed full time	Between 1 and 2 hours	Less than 1 hour	Less than 1 hour	Social networks (Facebook, Google+, etc.), Business-focused social networks (LinkedIn, AngelList, BranchOut, etc.), Media sharing networks (Instagram, YouTube, Pinterest, etc.), Microblogging (Twitter, Tumblr, etc.), Discussion forums (Reddit, Quora, Digg, etc.)	2	5	6	6	4	6	6	2	5	6	Slightly expensive	Very expensive	Very expensive	Slightly expensive	Expensive	Slightly cheap	Slightly cheap	Very expensive	5	6	5	4	5	4	3	2	4	2	2	2	3	5	4	3	4	5	3	5	6	5	4
53	Female	In a relationship	Associate degree (e.g. AA, AS)	Employed part time	I do not have a tablet	Between 1 and 2 hours	Between 1 and 2 hours	Social networks (Facebook, Google+, etc.), Business-focused social networks (LinkedIn, AngelList, BranchOut, etc.), Media sharing networks (Instagram, YouTube, Pinterest, etc.), Discussion forums (Reddit, Quora, Digg, etc.)	4	5	5	2	5	1	1	1	3	5	Slightly expensive	Very expensive	Expensive	Slightly expensive	Slightly cheap	Cheap	Cheap	Slightly expensive	5	5	5	3	3	5	2	2	2	2	2	2	4	4	5	5	4	4	2	2	2	2	2
46	Female	Divorced	Some college, no degree	Employed full time	Less than 1 hour	Less than 1 hour	Less than 1 hour	Social networks (Facebook, Google+, etc.), Business-focused social networks (LinkedIn, AngelList, BranchOut, etc.), Media sharing networks (Instagram, YouTube, Pinterest, etc.), Microblogging (Twitter, Tumblr, etc.), Discussion forums (Reddit, Quora, Digg, etc.), Consumer review networks (Yelp, Zomato, TripAdvisor, etc.)	4	4	6	2	6	2	1	1	4	5	Very expensive	Expensive	Expensive	Very expensive	Expensive	Cheap	Cheap	Slightly expensive	4	4	4	4	4	4	3	3	4	4	5	3	5	5	5	5	5	5	5	5	6	5	5
38	Male	Single (never married)	Some college, no degree	Self-employed	I do not use my tablet to go on social media	Less than 1 hour	Less than 1 hour	Social networks (Facebook, Google+, etc.), Business-focused social networks (LinkedIn, AngelList, BranchOut, etc.), Media sharing networks (Instagram, YouTube, Pinterest, etc.), Microblogging (Twitter, Tumblr, etc.), Discussion forums (Reddit, Quora, Digg, etc.)	3	4	4	4	3	4	4	3	4	3	Slightly expensive	Very expensive	Expensive	Slightly expensive	Slightly expensive	Slightly cheap	Expensive	Slightly expensive	2	2	1	2	2	2	3	2	3	2	2	3	3	2	3	3	3	2	5	4	4	4	4
42	Female	Married	Bachelor’s degree (e.g. BA, BS)	Employed full time	I do not use my tablet to go on social media	More than 4 hours	I do not use my computer to go on social media	Social networks (Facebook, Google+, etc.), Business-focused social networks (LinkedIn, AngelList, BranchOut, etc.), Media sharing networks (Instagram, YouTube, Pinterest, etc.), Microblogging (Twitter, Tumblr, etc.), Consumer review networks (Yelp, Zomato, TripAdvisor, etc.)	6	1	5	5	5	5	5	5	1	1	Very expensive	Expensive	Very expensive	Very expensive	Very expensive	Very expensive	Very expensive	Very expensive	2	2	2	2	5	2	2	1	1	3	2	1	2	2	2	3	3	3	1	1	1	1	1
33	Female	Married	Bachelor’s degree (e.g. BA, BS)	Employed full time	Between 1 and 2 hours	More than 4 hours	More than 4 hours	Social networks (Facebook, Google+, etc.), Media sharing networks (Instagram, YouTube, Pinterest, etc.)	4	5	4	3	3	4	5	2	4	3	Slightly cheap	Expensive	Slightly expensive	Slightly expensive	Slightly cheap	Expensive	Slightly expensive	Cheap	3	4	4	5	3	4	4	5	5	3	4	4	4	5	3	5	5	4	4	5	2	4	5
49	Female	Divorced	Bachelor’s degree (e.g. BA, BS)	Employed full time	I do not have a tablet	Between 1 and 2 hours	More than 4 hours	Business-focused social networks (LinkedIn, AngelList, BranchOut, etc.), Media sharing networks (Instagram, YouTube, Pinterest, etc.), Microblogging (Twitter, Tumblr, etc.), Discussion forums (Reddit, Quora, Digg, etc.)	2	3	4	1	1	1	1	1	2	4	Very expensive	Very expensive	Very expensive	Very expensive	Very expensive	Very expensive	Expensive	Expensive	1	1	1	1	1	1	3	3	4	4	2	1	2	1	1	2	2	1	1	1	1	1	1
34	Female	Married	Some college, no degree	Employed full time	Less than 1 hour	Between 1 and 2 hours	Less than 1 hour	Social networks (Facebook, Google+, etc.), Media sharing networks (Instagram, YouTube, Pinterest, etc.), Microblogging (Twitter, Tumblr, etc.)	5	5	6	6	4	1	1	1	3	4	Expensive	Slightly cheap	Slightly expensive	Very expensive	Slightly expensive	Cheap	Very cheap	Expensive	3	3	4	4	5	4	4	5	5	5	5	5	5	5	3	5	5	5	5	5	5	5	5
52	Female	In a relationship	Master’s degree (e.g. MA, MS, MEd)	Employed full time	Less than 1 hour	Less than 1 hour	Less than 1 hour	Social networks (Facebook, Google+, etc.), Business-focused social networks (LinkedIn, AngelList, BranchOut, etc.)	6	3	2	2	1	1	1	1	3	3	Very expensive	Very expensive	Very expensive	Very expensive	Very expensive	Very expensive	Very expensive	Very expensive	1	1	1	1	1	1	1	1	1	1	1	1	1	1	1	1	1	1	1	1	1	1	1
63	Male	Married	Bachelor’s degree (e.g. BA, BS)	Retired	Less than 1 hour	Less than 1 hour	Less than 1 hour	Social networks (Facebook, Google+, etc.), Business-focused social networks (LinkedIn, AngelList, BranchOut, etc.), Discussion forums (Reddit, Quora, Digg, etc.)	2	2	6	6	2	1	1	1	1	1	Slightly cheap	Very expensive	Very expensive	Very expensive	Cheap	Very expensive	Slightly cheap	Expensive	6	1	5	5	5	6	5	5	1	5	4	4	1	1	1	1	1	1	1	1	4	1	3
29	Male	Married	Bachelor’s degree (e.g. BA, BS)	Employed full time	Less than 1 hour	Between 1 and 2 hours	Between 1 and 2 hours	Social networks (Facebook, Google+, etc.), Media sharing networks (Instagram, YouTube, Pinterest, etc.)	5	6	4	6	5	6	4	5	6	5	Expensive	Slightly expensive	Slightly expensive	Very expensive	Expensive	Slightly cheap	Expensive	Expensive	6	4	5	5	6	4	6	6	5	6	6	3	6	4	6	4	6	5	6	4	5	5	6
33	Male	Single (never married)	Some college, no degree	Self-employed	I do not have a tablet	I do not use my smartphone to go on social media	Between 1 and 2 hours	Social networks (Facebook, Google+, etc.), Media sharing networks (Instagram, YouTube, Pinterest, etc.), Microblogging (Twitter, Tumblr, etc.)	4	1	1	6	1	1	1	1	2	5	Very expensive	Expensive	Expensive	Very expensive	Slightly expensive	Slightly cheap	Slightly cheap	Expensive	2	5	3	4	6	1	4	6	5	2	3	1	2	6	4	5	1	3	1	2	6	4	3
32	Female	In a relationship	Some college, no degree	Employed full time	I do not have a tablet	Less than 1 hour	Between 1 and 2 hours	Social networks (Facebook, Google+, etc.), Media sharing networks (Instagram, YouTube, Pinterest, etc.), Discussion forums (Reddit, Quora, Digg, etc.), Consumer review networks (Yelp, Zomato, TripAdvisor, etc.)	1	5	6	6	6	4	1	1	5	5	Cheap	Cheap	Slightly expensive	Slightly cheap	Slightly cheap	Slightly expensive	Cheap	Cheap	5	5	6	6	6	6	5	6	5	5	6	5	6	6	6	6	6	6	2	2	4	2	3
54	Male	Married	Bachelor’s degree (e.g. BA, BS)	Employed full time	I do not use my tablet to go on social media	Less than 1 hour	Less than 1 hour	Social networks (Facebook, Google+, etc.), Business-focused social networks (LinkedIn, AngelList, BranchOut, etc.), Media sharing networks (Instagram, YouTube, Pinterest, etc.), Microblogging (Twitter, Tumblr, etc.)	6	2	4	4	4	2	1	1	1	1	Very expensive	Very expensive	Very expensive	Very expensive	Expensive	Expensive	Slightly cheap	Very expensive	1	1	1	1	2	1	2	3	2	2	2	2	2	2	2	2	2	1	1	2	1	2	2
39	Female	Married	Associate degree (e.g. AA, AS)	Employed part time	I do not have a tablet	Between 2 and 4 hours	Less than 1 hour	Social networks (Facebook, Google+, etc.), Media sharing networks (Instagram, YouTube, Pinterest, etc.), Discussion forums (Reddit, Quora, Digg, etc.)	4	6	6	6	6	2	1	1	3	6	Very expensive	Slightly expensive	Very expensive	Very expensive	Slightly expensive	Very cheap	Very cheap	Expensive	1	1	1	1	3	1	4	6	4	5	5	5	5	6	4	6	5	5	6	6	6	6	6
37	Female	Married	Some college, no degree	Self-employed	I do not use my tablet to go on social media	Between 2 and 4 hours	Less than 1 hour	Social networks (Facebook, Google+, etc.), Media sharing networks (Instagram, YouTube, Pinterest, etc.), Microblogging (Twitter, Tumblr, etc.)	4	4	6	6	5	1	1	1	1	1	Very expensive	Slightly cheap	Very expensive	Very expensive	Very expensive	Expensive	Slightly cheap	Expensive	3	2	3	2	2	2	1	1	1	1	1	1	5	5	4	5	5	4	1	1	1	1	1
38	Male	Married	High school degree or equivalent (e.g. GED)	Employed full time	Less than 1 hour	Between 1 and 2 hours	Less than 1 hour	Social networks (Facebook, Google+, etc.), Business-focused social networks (LinkedIn, AngelList, BranchOut, etc.), Media sharing networks (Instagram, YouTube, Pinterest, etc.), Microblogging (Twitter, Tumblr, etc.), Discussion forums (Reddit, Quora, Digg, etc.), Consumer review networks (Yelp, Zomato, TripAdvisor, etc.)	4	4	4	4	4	4	4	4	2	2	Very expensive	Slightly expensive	Very expensive	Very expensive	Very expensive	Slightly expensive	Slightly expensive	Very expensive	4	4	4	4	4	3	4	3	4	4	3	3	4	4	4	4	4	4	4	4	4	4	4
31	Male	Married	Some college, no degree	Employed full time	Less than 1 hour	Less than 1 hour	Less than 1 hour	Social networks (Facebook, Google+, etc.)	2	2	6	6	6	1	1	1	1	2	Very expensive	Very expensive	Very expensive	Expensive	Expensive	Slightly expensive	Slightly expensive	Very expensive	2	3	2	2	2	2	1	1	1	1	1	1	2	3	2	3	2	2	1	1	1	1	1
47	Male	Married	Associate degree (e.g. AA, AS)	Employed full time	I do not use my tablet to go on social media	Less than 1 hour	Between 1 and 2 hours	Social networks (Facebook, Google+, etc.), Business-focused social networks (LinkedIn, AngelList, BranchOut, etc.), Media sharing networks (Instagram, YouTube, Pinterest, etc.)	6	1	6	6	6	1	1	1	1	1	Very expensive	Very expensive	Very expensive	Very expensive	Very expensive	Very expensive	Very expensive	Very expensive	1	1	1	1	1	1	1	1	1	1	1	1	6	6	6	6	6	6	1	1	1	1	1
34	Male	Single (never married)	Master’s degree (e.g. MA, MS, MEd)	Employed full time	Between 1 and 2 hours	Between 1 and 2 hours	Between 1 and 2 hours	Social networks (Facebook, Google+, etc.), Business-focused social networks (LinkedIn, AngelList, BranchOut, etc.), Media sharing networks (Instagram, YouTube, Pinterest, etc.), Microblogging (Twitter, Tumblr, etc.), Discussion forums (Reddit, Quora, Digg, etc.), Consumer review networks (Yelp, Zomato, TripAdvisor, etc.)	5	3	4	2	3	4	3	3	2	3	Slightly expensive	Slightly cheap	Expensive	Very expensive	Slightly expensive	Slightly cheap	Slightly cheap	Slightly expensive	4	5	4	3	4	5	3	4	3	2	3	3	2	3	3	2	4	3	2	3	4	2	3
32	Male	In a relationship	Bachelor’s degree (e.g. BA, BS)	Employed full time	I do not use my tablet to go on social media	Less than 1 hour	Less than 1 hour	Social networks (Facebook, Google+, etc.), Business-focused social networks (LinkedIn, AngelList, BranchOut, etc.), Media sharing networks (Instagram, YouTube, Pinterest, etc.), Microblogging (Twitter, Tumblr, etc.), Discussion forums (Reddit, Quora, Digg, etc.)	4	2	5	4	4	1	1	1	2	3	Very expensive	Slightly cheap	Expensive	Very expensive	Slightly expensive	Slightly cheap	Cheap	Slightly expensive	2	2	1	2	4	3	1	2	1	2	1	1	3	5	4	4	3	3	1	2	5	2	1
42	Male	Single (never married)	High school degree or equivalent (e.g. GED)	Self-employed	Between 1 and 2 hours	I do not use my smartphone to go on social media	Between 2 and 4 hours	Social networks (Facebook, Google+, etc.), Media sharing networks (Instagram, YouTube, Pinterest, etc.), Microblogging (Twitter, Tumblr, etc.), Discussion forums (Reddit, Quora, Digg, etc.)	4	5	1	1	1	1	1	1	2	2	Slightly expensive	Slightly expensive	Very expensive	Very expensive	Slightly cheap	Cheap	Slightly expensive	Slightly expensive	2	2	3	3	5	1	5	4	5	5	4	4	4	6	4	5	3	3	2	1	4	2	2
38	Female	Married	Bachelor’s degree (e.g. BA, BS)	Employed full time	Less than 1 hour	Less than 1 hour	Less than 1 hour	Social networks (Facebook, Google+, etc.), Business-focused social networks (LinkedIn, AngelList, BranchOut, etc.), Media sharing networks (Instagram, YouTube, Pinterest, etc.), Microblogging (Twitter, Tumblr, etc.)	4	1	6	6	5	3	1	1	1	2	Very expensive	Slightly expensive	Very expensive	Very expensive	Expensive	Expensive	Slightly expensive	Slightly expensive	4	4	4	2	5	4	2	1	2	1	2	1	2	2	1	2	1	1	2	2	2	1	1
33	Male	Married	Bachelor’s degree (e.g. BA, BS)	Employed full time	Between 1 and 2 hours	Between 1 and 2 hours	Between 2 and 4 hours	Social networks (Facebook, Google+, etc.), Business-focused social networks (LinkedIn, AngelList, BranchOut, etc.), Media sharing networks (Instagram, YouTube, Pinterest, etc.), Discussion forums (Reddit, Quora, Digg, etc.), Consumer review networks (Yelp, Zomato, TripAdvisor, etc.)	5	6	6	5	5	6	5	5	4	3	Very expensive	Expensive	Very expensive	Very expensive	Expensive	Cheap	Cheap	Slightly expensive	5	4	5	6	5	4	5	4	5	6	5	6	5	5	6	5	6	5	5	5	5	6	5
29	Male	Married	Bachelor’s degree (e.g. BA, BS)	Employed full time	Between 1 and 2 hours	More than 4 hours	Between 1 and 2 hours	Social networks (Facebook, Google+, etc.), Business-focused social networks (LinkedIn, AngelList, BranchOut, etc.), Media sharing networks (Instagram, YouTube, Pinterest, etc.), Microblogging (Twitter, Tumblr, etc.)	6	5	5	5	4	6	3	5	5	5	Expensive	Slightly expensive	Expensive	Slightly expensive	Expensive	Expensive	Slightly expensive	Expensive	5	6	5	6	5	6	5	6	5	6	5	6	6	5	6	5	6	5	6	4	5	4	6
42	Female	Married	Bachelor’s degree (e.g. BA, BS)	Self-employed	I do not use my tablet to go on social media	I do not use my smartphone to go on social media	Between 1 and 2 hours	Business-focused social networks (LinkedIn, AngelList, BranchOut, etc.), Media sharing networks (Instagram, YouTube, Pinterest, etc.), Discussion forums (Reddit, Quora, Digg, etc.)	5	2	1	1	1	1	1	1	4	5	Very expensive	Expensive	Expensive	Expensive	Slightly expensive	Slightly cheap	Slightly cheap	Very expensive	4	4	4	4	5	4	2	2	2	2	2	1	1	1	1	1	1	1	3	3	5	3	2
41	Female	Married	High school degree or equivalent (e.g. GED)	Home maker	Less than 1 hour	Between 1 and 2 hours	Between 1 and 2 hours	Social networks (Facebook, Google+, etc.), Media sharing networks (Instagram, YouTube, Pinterest, etc.), Microblogging (Twitter, Tumblr, etc.), Discussion forums (Reddit, Quora, Digg, etc.), Consumer review networks (Yelp, Zomato, TripAdvisor, etc.)	4	3	5	5	5	1	1	1	4	2	Very expensive	Very expensive	Very expensive	Very expensive	Very expensive	Slightly expensive	Slightly expensive	Expensive	2	2	3	3	5	2	1	2	1	3	2	2	5	6	1	5	5	4	2	2	3	2	3
29	Male	Single (never married)	High school degree or equivalent (e.g. GED)	Employed full time	Between 1 and 2 hours	Between 1 and 2 hours	Between 1 and 2 hours	Social networks (Facebook, Google+, etc.), Media sharing networks (Instagram, YouTube, Pinterest, etc.), Microblogging (Twitter, Tumblr, etc.)	4	4	4	4	5	5	5	5	5	6	Very expensive	Very expensive	Very expensive	Very expensive	Very expensive	Very expensive	Very expensive	Very expensive	4	4	4	4	4	4	3	6	3	3	3	3	5	5	1	6	5	4	4	5	6	5	4
30	Male	Single (never married)	Bachelor’s degree (e.g. BA, BS)	Employed full time	I do not use my tablet to go on social media	Less than 1 hour	Less than 1 hour	Social networks (Facebook, Google+, etc.), Business-focused social networks (LinkedIn, AngelList, BranchOut, etc.), Media sharing networks (Instagram, YouTube, Pinterest, etc.), Microblogging (Twitter, Tumblr, etc.), Discussion forums (Reddit, Quora, Digg, etc.), Consumer review networks (Yelp, Zomato, TripAdvisor, etc.)	4	3	6	6	6	1	1	1	2	4	Very expensive	Very expensive	Expensive	Very expensive	Slightly expensive	Slightly cheap	Cheap	Very expensive	1	1	1	1	4	2	2	2	1	2	1	1	2	5	6	5	3	5	2	2	2	2	1
37	Male	Married	Some college, no degree	Employed full time	I do not use my tablet to go on social media	Less than 1 hour	Less than 1 hour	Social networks (Facebook, Google+, etc.), Media sharing networks (Instagram, YouTube, Pinterest, etc.), Microblogging (Twitter, Tumblr, etc.), Discussion forums (Reddit, Quora, Digg, etc.)	3	6	6	1	1	1	1	1	3	3	Very expensive	Very expensive	Very expensive	Very expensive	Very expensive	Very expensive	Expensive	Very expensive	2	2	3	3	2	3	2	1	1	1	1	1	1	1	1	1	3	1	1	3	1	1	1
32	Male	Single (never married)	Bachelor’s degree (e.g. BA, BS)	Employed full time	I do not use my tablet to go on social media	Between 1 and 2 hours	I do not use my computer to go on social media	Social networks (Facebook, Google+, etc.), Business-focused social networks (LinkedIn, AngelList, BranchOut, etc.), Media sharing networks (Instagram, YouTube, Pinterest, etc.), Microblogging (Twitter, Tumblr, etc.), Discussion forums (Reddit, Quora, Digg, etc.)	6	6	6	6	6	1	1	1	1	1	Very expensive	Slightly expensive	Very expensive	Very expensive	Very expensive	Slightly expensive	Slightly expensive	Very expensive	1	1	1	1	1	1	1	1	1	1	1	1	1	1	1	1	1	1	1	1	1	1	1
55	Male	Married	Associate degree (e.g. AA, AS)	Employed full time	I do not have a tablet	Between 1 and 2 hours	Between 1 and 2 hours	Social networks (Facebook, Google+, etc.), Microblogging (Twitter, Tumblr, etc.), Discussion forums (Reddit, Quora, Digg, etc.)	6	5	6	6	6	1	1	1	5	6	Very expensive	Very expensive	Very expensive	Very expensive	Very expensive	Very expensive	Very expensive	Very expensive	2	3	2	2	5	1	4	6	5	5	3	4	1	5	1	5	1	1	1	1	6	1	1
31	Male	Married	Bachelor’s degree (e.g. BA, BS)	Employed full time	Less than 1 hour	Between 1 and 2 hours	Between 1 and 2 hours	Social networks (Facebook, Google+, etc.), Business-focused social networks (LinkedIn, AngelList, BranchOut, etc.), Media sharing networks (Instagram, YouTube, Pinterest, etc.), Microblogging (Twitter, Tumblr, etc.)	2	4	2	1	4	6	5	6	1	1	Expensive	Very expensive	Expensive	Expensive	Very expensive	Expensive	Expensive	Very expensive	2	6	3	4	2	5	5	5	5	5	6	5	6	6	5	4	5	5	2	5	1	6	2
33	Prefer not to say	Single (never married)	Associate degree (e.g. AA, AS)	Self-employed	I do not use my tablet to go on social media	Less than 1 hour	Less than 1 hour	Social networks (Facebook, Google+, etc.), Media sharing networks (Instagram, YouTube, Pinterest, etc.), Microblogging (Twitter, Tumblr, etc.), Discussion forums (Reddit, Quora, Digg, etc.)	5	5	4	3	5	5	4	5	2	2	Expensive	Expensive	Very expensive	Very expensive	Expensive	Slightly expensive	Expensive	Very expensive	4	4	4	4	5	4	2	2	2	2	2	2	2	3	2	2	2	2	2	2	2	2	2
38	Male	Married	Bachelor’s degree (e.g. BA, BS)	Employed full time	Between 1 and 2 hours	Between 2 and 4 hours	Less than 1 hour	Social networks (Facebook, Google+, etc.), Business-focused social networks (LinkedIn, AngelList, BranchOut, etc.), Media sharing networks (Instagram, YouTube, Pinterest, etc.), Microblogging (Twitter, Tumblr, etc.)	5	5	6	5	5	5	5	6	6	5	Expensive	Very expensive	Expensive	Slightly expensive	Slightly expensive	Slightly expensive	Expensive	Slightly expensive	5	4	5	5	5	4	5	4	4	5	5	4	5	5	4	4	5	5	5	5	5	5	5
72	Female	Single (never married)	Bachelor’s degree (e.g. BA, BS)	Employed full time	I do not use my tablet to go on social media	I do not use my smartphone to go on social media	Less than 1 hour	Social networks (Facebook, Google+, etc.), Business-focused social networks (LinkedIn, AngelList, BranchOut, etc.), Media sharing networks (Instagram, YouTube, Pinterest, etc.), Microblogging (Twitter, Tumblr, etc.), Discussion forums (Reddit, Quora, Digg, etc.)	5	2	1	1	1	1	1	1	1	1	Very expensive	Expensive	Expensive	Very expensive	Slightly expensive	Slightly expensive	Slightly expensive	Very expensive	1	1	1	1	1	1	1	1	1	1	1	1	3	4	3	5	5	5	1	1	1	1	1
30	Female	Married	Bachelor’s degree (e.g. BA, BS)	Employed full time	I do not have a tablet	Between 2 and 4 hours	Between 2 and 4 hours	Social networks (Facebook, Google+, etc.), Business-focused social networks (LinkedIn, AngelList, BranchOut, etc.), Media sharing networks (Instagram, YouTube, Pinterest, etc.), Microblogging (Twitter, Tumblr, etc.)	4	5	6	4	5	5	6	6	1	1	Expensive	Slightly expensive	Very expensive	Very expensive	Slightly expensive	Expensive	Slightly expensive	Slightly expensive	1	1	2	1	1	1	2	3	1	2	2	1	1	1	1	1	1	1	2	1	2	2	2
26	Male	Married	Bachelor’s degree (e.g. BA, BS)	Employed full time	Between 1 and 2 hours	More than 4 hours	More than 4 hours	Social networks (Facebook, Google+, etc.), Business-focused social networks (LinkedIn, AngelList, BranchOut, etc.), Media sharing networks (Instagram, YouTube, Pinterest, etc.)	6	5	2	3	5	6	5	6	5	6	Slightly cheap	Slightly expensive	Slightly cheap	Slightly expensive	Slightly cheap	Slightly expensive	Slightly cheap	Cheap	5	4	6	5	6	1	5	6	4	1	3	5	6	6	5	6	6	5	6	5	6	5	2
26	Male	Single (never married)	Bachelor’s degree (e.g. BA, BS)	Employed full time	Between 2 and 4 hours	Between 1 and 2 hours	Between 1 and 2 hours	Social networks (Facebook, Google+, etc.), Business-focused social networks (LinkedIn, AngelList, BranchOut, etc.), Media sharing networks (Instagram, YouTube, Pinterest, etc.), Microblogging (Twitter, Tumblr, etc.)	6	6	4	1	2	5	4	5	1	1	Very expensive	Very expensive	Expensive	Expensive	Very expensive	Expensive	Slightly expensive	Very expensive	6	5	4	4	5	2	6	6	5	6	5	5	6	5	5	3	6	5	5	6	5	5	4
29	Male	Single (never married)	Some college, no degree	Self-employed	I do not have a tablet	I do not use my smartphone to go on social media	Between 1 and 2 hours	Media sharing networks (Instagram, YouTube, Pinterest, etc.), Microblogging (Twitter, Tumblr, etc.)	4	1	1	1	1	1	1	1	2	3	Expensive	Expensive	Expensive	Very expensive	Very expensive	Slightly expensive	Slightly expensive	Very expensive	2	1	2	2	2	1	2	2	1	2	2	2	3	3	2	2	2	2	1	1	2	2	2
29	Female	In a relationship	Master’s degree (e.g. MA, MS, MEd)	Employed full time	I do not have a tablet	Between 1 and 2 hours	Less than 1 hour	Social networks (Facebook, Google+, etc.), Business-focused social networks (LinkedIn, AngelList, BranchOut, etc.), Media sharing networks (Instagram, YouTube, Pinterest, etc.), Microblogging (Twitter, Tumblr, etc.)	3	4	6	4	4	1	1	1	3	4	Very expensive	Expensive	Very expensive	Very expensive	Very expensive	Slightly expensive	Slightly cheap	Very expensive	2	2	2	2	3	2	3	4	2	3	3	3	3	5	5	4	5	3	2	2	4	3	2
29	Female	In a relationship	Bachelor’s degree (e.g. BA, BS)	Self-employed	I do not use my tablet to go on social media	Between 1 and 2 hours	Less than 1 hour	Social networks (Facebook, Google+, etc.), Business-focused social networks (LinkedIn, AngelList, BranchOut, etc.), Media sharing networks (Instagram, YouTube, Pinterest, etc.), Consumer review networks (Yelp, Zomato, TripAdvisor, etc.)	2	2	1	1	1	1	1	1	1	1	Very expensive	Very expensive	Very expensive	Very expensive	Very expensive	Very expensive	Very expensive	Very expensive	1	2	1	2	2	1	1	1	1	1	1	1	2	3	2	2	2	1	1	1	1	1	1
24	Female	Single (never married)	Professional degree (e.g. MD, DDS, DVM)	Employed full time	Less than 1 hour	Between 1 and 2 hours	Between 1 and 2 hours	Social networks (Facebook, Google+, etc.), Business-focused social networks (LinkedIn, AngelList, BranchOut, etc.), Media sharing networks (Instagram, YouTube, Pinterest, etc.), Microblogging (Twitter, Tumblr, etc.), Discussion forums (Reddit, Quora, Digg, etc.), Consumer review networks (Yelp, Zomato, TripAdvisor, etc.)	5	1	4	4	4	1	1	1	4	3	Very expensive	Very expensive	Very expensive	Very expensive	Very expensive	Slightly expensive	Slightly cheap	Very expensive	1	1	1	1	3	1	1	2	1	2	1	1	1	3	1	3	1	1	1	1	3	1	1
37	Female	Married	Associate degree (e.g. AA, AS)	Employed full time	I do not use my tablet to go on social media	Between 2 and 4 hours	I do not use my computer to go on social media	Social networks (Facebook, Google+, etc.), Business-focused social networks (LinkedIn, AngelList, BranchOut, etc.), Media sharing networks (Instagram, YouTube, Pinterest, etc.)	5	5	6	6	6	4	4	3	2	5	Very expensive	Slightly expensive	Very expensive	Very expensive	Expensive	Slightly expensive	Slightly cheap	Very expensive	5	4	5	4	6	5	3	3	3	3	3	3	5	4	5	5	5	5	2	2	4	2	2
29	Male	Single (never married)	Some college, no degree	Employed full time	I do not have a tablet	Less than 1 hour	More than 4 hours	Social networks (Facebook, Google+, etc.), Business-focused social networks (LinkedIn, AngelList, BranchOut, etc.), Microblogging (Twitter, Tumblr, etc.), Discussion forums (Reddit, Quora, Digg, etc.), Consumer review networks (Yelp, Zomato, TripAdvisor, etc.)	6	2	6	6	6	1	1	1	1	3	Very expensive	Very expensive	Very expensive	Very expensive	Very expensive	Expensive	Expensive	Very expensive	4	3	5	5	6	5	1	1	1	1	1	1	1	3	1	3	4	2	1	1	1	1	1
29	Female	In a relationship	Associate degree (e.g. AA, AS)	Employed full time	I do not use my tablet to go on social media	Between 2 and 4 hours	Between 2 and 4 hours	Social networks (Facebook, Google+, etc.), Media sharing networks (Instagram, YouTube, Pinterest, etc.), Discussion forums (Reddit, Quora, Digg, etc.), Consumer review networks (Yelp, Zomato, TripAdvisor, etc.)	2	4	6	6	5	6	5	3	5	6	Very expensive	Expensive	Very expensive	Very expensive	Expensive	Slightly expensive	Cheap	Slightly expensive	6	5	5	6	5	5	4	5	6	5	4	5	4	4	5	6	5	5	5	5	6	5	4
30	Male	Married	Master’s degree (e.g. MA, MS, MEd)	Employed full time	More than 4 hours	Between 1 and 2 hours	More than 4 hours	Social networks (Facebook, Google+, etc.), Business-focused social networks (LinkedIn, AngelList, BranchOut, etc.), Media sharing networks (Instagram, YouTube, Pinterest, etc.), Microblogging (Twitter, Tumblr, etc.), Consumer review networks (Yelp, Zomato, TripAdvisor, etc.)	5	4	6	4	5	4	6	5	5	4	Expensive	Slightly cheap	Cheap	Slightly cheap	Cheap	Slightly expensive	Expensive	Slightly cheap	5	6	3	5	3	1	5	6	4	2	5	6	3	5	4	5	2	6	4	5	3	4	2
40	Male	Married	Less than a high school diploma	Self-employed	Less than 1 hour	Less than 1 hour	Between 1 and 2 hours	Media sharing networks (Instagram, YouTube, Pinterest, etc.)	5	5	5	3	3	3	5	5	5	5	Slightly expensive	Slightly expensive	Slightly expensive	Slightly expensive	Expensive	Expensive	Slightly expensive	Slightly expensive	5	5	4	4	5	4	5	3	5	5	5	4	4	5	4	4	5	4	4	5	5	4	5
37	Male	Married	Master’s degree (e.g. MA, MS, MEd)	Employed part time	I do not use my tablet to go on social media	Less than 1 hour	I do not use my computer to go on social media	Social networks (Facebook, Google+, etc.), Business-focused social networks (LinkedIn, AngelList, BranchOut, etc.), Media sharing networks (Instagram, YouTube, Pinterest, etc.), Consumer review networks (Yelp, Zomato, TripAdvisor, etc.)	3	4	3	5	5	1	1	1	5	5	Very expensive	Very expensive	Slightly cheap	Very expensive	Slightly cheap	Very cheap	Slightly cheap	Expensive	6	5	4	5	5	5	2	2	5	4	5	5	5	5	5	6	5	3	5	5	5	5	5
34	Female	In a relationship	Bachelor’s degree (e.g. BA, BS)	Employed full time	I do not have a tablet	Between 1 and 2 hours	Less than 1 hour	Social networks (Facebook, Google+, etc.), Business-focused social networks (LinkedIn, AngelList, BranchOut, etc.), Media sharing networks (Instagram, YouTube, Pinterest, etc.), Microblogging (Twitter, Tumblr, etc.), Discussion forums (Reddit, Quora, Digg, etc.), Consumer review networks (Yelp, Zomato, TripAdvisor, etc.)	2	6	6	6	6	1	1	1	1	1	Very expensive	Very expensive	Very cheap	Expensive	Expensive	Very expensive	Slightly expensive	Very expensive	1	1	1	1	1	1	4	4	5	2	3	4	6	6	6	6	6	6	6	6	6	6	6
51	Male	Single (never married)	Bachelor’s degree (e.g. BA, BS)	Self-employed	Less than 1 hour	Less than 1 hour	I do not use my computer to go on social media	Media sharing networks (Instagram, YouTube, Pinterest, etc.), Discussion forums (Reddit, Quora, Digg, etc.)	4	4	1	1	1	1	1	1	2	4	Very expensive	Expensive	Very expensive	Very expensive	Expensive	Slightly cheap	Slightly cheap	Expensive	2	2	2	2	2	2	2	2	4	3	3	4	4	4	3	4	4	4	3	2	3	2	3
47	Female	Widowed	Some college, no degree	Self-employed	I do not have a tablet	Less than 1 hour	Less than 1 hour	Media sharing networks (Instagram, YouTube, Pinterest, etc.), Microblogging (Twitter, Tumblr, etc.)	4	1	1	1	1	1	1	1	1	3	Expensive	Expensive	Very expensive	Expensive	Expensive	Expensive	Expensive	Expensive	1	1	3	3	1	1	1	1	1	3	1	1	1	1	1	1	1	1	1	1	1	1	1
26	Female	In a relationship	Bachelor’s degree (e.g. BA, BS)	Employed full time	I do not have a tablet	Between 1 and 2 hours	Less than 1 hour	Social networks (Facebook, Google+, etc.), Business-focused social networks (LinkedIn, AngelList, BranchOut, etc.), Discussion forums (Reddit, Quora, Digg, etc.)	5	2	2	1	2	1	1	1	2	4	Slightly expensive	Expensive	Very expensive	Expensive	Slightly expensive	Slightly cheap	Cheap	Expensive	2	1	1	1	3	1	2	1	1	1	1	1	2	3	1	1	2	2	2	1	4	1	1
34	Male	Single (never married)	Bachelor’s degree (e.g. BA, BS)	Employed full time	I do not use my tablet to go on social media	Less than 1 hour	Less than 1 hour	Social networks (Facebook, Google+, etc.), Business-focused social networks (LinkedIn, AngelList, BranchOut, etc.), Media sharing networks (Instagram, YouTube, Pinterest, etc.), Consumer review networks (Yelp, Zomato, TripAdvisor, etc.)	5	5	2	2	5	6	5	6	4	4	Expensive	Slightly expensive	Slightly cheap	Very expensive	Very expensive	Very expensive	Cheap	Slightly cheap	5	6	5	5	6	1	5	6	6	5	6	4	5	6	5	6	5	6	6	6	6	5	3
33	Female	In a relationship	Some college, no degree	Unemployed and not currently looking for work	Less than 1 hour	Less than 1 hour	Less than 1 hour	Social networks (Facebook, Google+, etc.), Business-focused social networks (LinkedIn, AngelList, BranchOut, etc.), Media sharing networks (Instagram, YouTube, Pinterest, etc.), Discussion forums (Reddit, Quora, Digg, etc.)	3	3	3	3	3	3	3	3	3	3	Slightly expensive	Slightly expensive	Slightly expensive	Slightly cheap	Slightly expensive	Slightly expensive	Slightly expensive	Slightly expensive	4	4	4	4	4	3	4	4	4	4	4	3	4	3	3	3	3	3	3	3	3	3	3
37	Male	Single (never married)	Bachelor’s degree (e.g. BA, BS)	Employed full time	I do not have a tablet	Between 1 and 2 hours	Between 2 and 4 hours	Social networks (Facebook, Google+, etc.), Media sharing networks (Instagram, YouTube, Pinterest, etc.)	6	5	5	4	5	1	1	1	2	2	Very expensive	Expensive	Very expensive	Very expensive	Very expensive	Slightly expensive	Slightly expensive	Very expensive	5	6	5	5	4	4	5	5	6	5	5	6	6	5	2	6	6	6	5	5	5	5	6
28	Male	Married	Some college, no degree	Employed full time	Less than 1 hour	Less than 1 hour	Between 1 and 2 hours	Social networks (Facebook, Google+, etc.), Media sharing networks (Instagram, YouTube, Pinterest, etc.), Microblogging (Twitter, Tumblr, etc.), Discussion forums (Reddit, Quora, Digg, etc.)	5	2	3	3	3	2	2	2	3	2	Expensive	Slightly expensive	Expensive	Slightly expensive	Slightly cheap	Slightly expensive	Slightly cheap	Expensive	3	2	2	3	4	2	4	4	3	5	4	4	3	3	2	3	3	3	2	2	3	2	2
32	Male	Married	Bachelor’s degree (e.g. BA, BS)	Employed full time	I do not use my tablet to go on social media	Between 1 and 2 hours	Less than 1 hour	Social networks (Facebook, Google+, etc.), Business-focused social networks (LinkedIn, AngelList, BranchOut, etc.), Media sharing networks (Instagram, YouTube, Pinterest, etc.), Microblogging (Twitter, Tumblr, etc.)	6	5	6	6	5	6	5	6	5	6	Very expensive	Expensive	Expensive	Very expensive	Expensive	Very expensive	Expensive	Very expensive	6	5	4	5	6	5	4	5	6	5	4	5	6	5	4	6	5	4	6	5	4	5	6
28	Male	Married	Master’s degree (e.g. MA, MS, MEd)	Employed full time	Between 1 and 2 hours	More than 4 hours	Less than 1 hour	Social networks (Facebook, Google+, etc.), Business-focused social networks (LinkedIn, AngelList, BranchOut, etc.), Media sharing networks (Instagram, YouTube, Pinterest, etc.), Microblogging (Twitter, Tumblr, etc.)	5	5	6	5	6	5	6	5	6	5	Expensive	Slightly expensive	Very expensive	Expensive	Slightly expensive	Expensive	Very expensive	Expensive	5	6	5	6	5	6	6	5	6	5	6	5	6	5	6	5	4	6	5	6	5	6	5
54	Female	Married	Bachelor’s degree (e.g. BA, BS)	Employed full time	Less than 1 hour	Between 1 and 2 hours	Less than 1 hour	Social networks (Facebook, Google+, etc.), Business-focused social networks (LinkedIn, AngelList, BranchOut, etc.), Media sharing networks (Instagram, YouTube, Pinterest, etc.), Microblogging (Twitter, Tumblr, etc.), Discussion forums (Reddit, Quora, Digg, etc.)	3	1	3	4	4	1	1	1	1	1	Very expensive	Very expensive	Very expensive	Very expensive	Slightly expensive	Very expensive	Slightly cheap	Very expensive	1	1	3	2	1	1	1	1	1	1	1	1	1	1	1	1	1	1	1	1	2	1	2
32	Male	Married	Bachelor’s degree (e.g. BA, BS)	Employed part time	Less than 1 hour	Between 1 and 2 hours	Less than 1 hour	Social networks (Facebook, Google+, etc.), Media sharing networks (Instagram, YouTube, Pinterest, etc.), Discussion forums (Reddit, Quora, Digg, etc.)	3	5	2	3	4	3	2	2	2	4	Slightly cheap	Expensive	Slightly cheap	Slightly expensive	Slightly expensive	Slightly cheap	Cheap	Expensive	3	5	4	4	2	5	3	5	4	2	2	4	3	5	5	3	4	4	4	4	3	2	2
36	Male	Single (never married)	Bachelor’s degree (e.g. BA, BS)	Employed full time	I do not have a tablet	Less than 1 hour	Less than 1 hour	Social networks (Facebook, Google+, etc.), Media sharing networks (Instagram, YouTube, Pinterest, etc.), Microblogging (Twitter, Tumblr, etc.), Discussion forums (Reddit, Quora, Digg, etc.), Consumer review networks (Yelp, Zomato, TripAdvisor, etc.)	3	5	4	4	3	4	3	3	2	2	Very expensive	Slightly expensive	Expensive	Very expensive	Slightly expensive	Slightly cheap	Slightly cheap	Expensive	4	4	4	4	5	4	4	3	3	4	4	3	6	6	4	5	6	4	3	3	5	3	3
58	Male	In a relationship	Master’s degree (e.g. MA, MS, MEd)	Employed full time	I do not use my tablet to go on social media	Between 1 and 2 hours	Between 2 and 4 hours	Social networks (Facebook, Google+, etc.), Business-focused social networks (LinkedIn, AngelList, BranchOut, etc.), Media sharing networks (Instagram, YouTube, Pinterest, etc.), Microblogging (Twitter, Tumblr, etc.), Discussion forums (Reddit, Quora, Digg, etc.), Consumer review networks (Yelp, Zomato, TripAdvisor, etc.)	4	6	6	6	6	1	1	1	6	6	Very expensive	Slightly expensive	Very expensive	Expensive	Slightly expensive	Slightly expensive	Slightly expensive	Expensive	5	4	6	5	6	4	4	5	5	6	4	1	4	6	3	5	5	2	1	1	3	1	1
52	Female	Married	Bachelor’s degree (e.g. BA, BS)	Employed full time	I do not use my tablet to go on social media	Less than 1 hour	Less than 1 hour	Social networks (Facebook, Google+, etc.), Business-focused social networks (LinkedIn, AngelList, BranchOut, etc.), Media sharing networks (Instagram, YouTube, Pinterest, etc.), Microblogging (Twitter, Tumblr, etc.), Discussion forums (Reddit, Quora, Digg, etc.), Consumer review networks (Yelp, Zomato, TripAdvisor, etc.)	4	3	1	1	1	1	1	1	1	6	Very expensive	Slightly expensive	Very expensive	Very expensive	Cheap	Cheap	Cheap	Cheap	2	2	2	2	1	1	4	4	4	4	4	4	6	2	6	5	5	3	1	1	1	1	1
35	Female	Married	Bachelor’s degree (e.g. BA, BS)	Employed full time	I do not use my tablet to go on social media	Between 1 and 2 hours	Less than 1 hour	Social networks (Facebook, Google+, etc.), Business-focused social networks (LinkedIn, AngelList, BranchOut, etc.), Media sharing networks (Instagram, YouTube, Pinterest, etc.), Microblogging (Twitter, Tumblr, etc.)	6	5	6	5	5	6	5	5	4	5	Expensive	Very expensive	Very expensive	Expensive	Expensive	Very expensive	Expensive	Expensive	5	6	5	5	6	5	5	6	5	5	6	6	5	5	6	5	6	5	6	5	6	5	5
33	Male	Married	High school degree or equivalent (e.g. GED)	Employed full time	I do not have a tablet	I do not use my smartphone to go on social media	More than 4 hours	Social networks (Facebook, Google+, etc.), Business-focused social networks (LinkedIn, AngelList, BranchOut, etc.)	2	2	1	1	1	1	1	1	1	2	Expensive	Very cheap	Slightly expensive	Slightly cheap	Expensive	Expensive	Expensive	Expensive	5	5	5	5	1	5	5	4	5	5	5	4	5	3	5	5	5	5	5	5	4	6	5
32	Male	In a relationship	High school degree or equivalent (e.g. GED)	Employed full time	I do not use my tablet to go on social media	Between 1 and 2 hours	Between 2 and 4 hours	Social networks (Facebook, Google+, etc.), Business-focused social networks (LinkedIn, AngelList, BranchOut, etc.), Media sharing networks (Instagram, YouTube, Pinterest, etc.)	5	6	5	6	5	5	6	5	6	5	Slightly expensive	Very expensive	Expensive	Very expensive	Very expensive	Expensive	Expensive	Very expensive	5	5	6	5	6	5	6	5	6	5	5	6	5	6	5	6	6	6	6	5	6	5	6
32	Male	Married	Bachelor’s degree (e.g. BA, BS)	Employed full time	I do not use my tablet to go on social media	Between 2 and 4 hours	I do not use my computer to go on social media	Social networks (Facebook, Google+, etc.), Business-focused social networks (LinkedIn, AngelList, BranchOut, etc.), Media sharing networks (Instagram, YouTube, Pinterest, etc.)	5	5	6	5	6	5	5	5	6	6	Very expensive	Expensive	Expensive	Very expensive	Very expensive	Very expensive	Expensive	Expensive	5	5	6	5	6	6	5	5	6	6	5	5	5	6	6	5	6	6	6	6	5	6	5
34	Male	Married	Bachelor’s degree (e.g. BA, BS)	Employed full time	I do not use my tablet to go on social media	Between 2 and 4 hours	I do not use my computer to go on social media	Social networks (Facebook, Google+, etc.), Business-focused social networks (LinkedIn, AngelList, BranchOut, etc.), Media sharing networks (Instagram, YouTube, Pinterest, etc.)	5	6	5	5	6	5	6	6	5	4	Expensive	Expensive	Very expensive	Expensive	Expensive	Very expensive	Very expensive	Very expensive	5	5	6	6	5	6	5	5	4	6	6	6	6	5	5	6	5	5	6	5	6	6	6
31	Female	Married	Bachelor’s degree (e.g. BA, BS)	Home maker	I do not use my tablet to go on social media	Less than 1 hour	Between 1 and 2 hours	Social networks (Facebook, Google+, etc.), Business-focused social networks (LinkedIn, AngelList, BranchOut, etc.), Media sharing networks (Instagram, YouTube, Pinterest, etc.), Discussion forums (Reddit, Quora, Digg, etc.)	5	4	6	5	2	1	1	1	1	1	Expensive	Slightly expensive	Slightly expensive	Very expensive	Slightly expensive	Slightly cheap	Slightly cheap	Expensive	3	1	2	2	3	2	1	1	1	1	1	1	6	6	6	6	6	6	3	1	6	1	5
33	Female	Married	Bachelor’s degree (e.g. BA, BS)	Employed part time	I do not use my tablet to go on social media	Between 1 and 2 hours	I do not use my computer to go on social media	Social networks (Facebook, Google+, etc.), Business-focused social networks (LinkedIn, AngelList, BranchOut, etc.), Consumer review networks (Yelp, Zomato, TripAdvisor, etc.)	3	5	6	6	6	1	1	1	6	6	Very expensive	Very expensive	Slightly cheap	Very expensive	Slightly expensive	Slightly cheap	Expensive	Very expensive	5	5	5	4	5	4	4	5	3	5	5	4	5	4	5	6	5	5	4	5	6	5	5
31	Male	Married	Associate degree (e.g. AA, AS)	Employed full time	I do not use my tablet to go on social media	Less than 1 hour	Between 1 and 2 hours	Social networks (Facebook, Google+, etc.), Business-focused social networks (LinkedIn, AngelList, BranchOut, etc.), Media sharing networks (Instagram, YouTube, Pinterest, etc.), Microblogging (Twitter, Tumblr, etc.), Discussion forums (Reddit, Quora, Digg, etc.), Consumer review networks (Yelp, Zomato, TripAdvisor, etc.)	4	4	6	4	6	2	1	3	6	6	Very expensive	Very expensive	Very expensive	Very expensive	Very expensive	Slightly expensive	Expensive	Very expensive	5	6	5	4	1	4	4	4	3	5	3	1	6	6	6	6	6	4	1	1	1	1	1
28	Male	Single (never married)	Master’s degree (e.g. MA, MS, MEd)	Employed full time	I do not have a tablet	Between 2 and 4 hours	Less than 1 hour	Social networks (Facebook, Google+, etc.), Business-focused social networks (LinkedIn, AngelList, BranchOut, etc.), Media sharing networks (Instagram, YouTube, Pinterest, etc.), Microblogging (Twitter, Tumblr, etc.), Consumer review networks (Yelp, Zomato, TripAdvisor, etc.)	5	4	5	3	4	2	2	2	2	2	Very expensive	Slightly cheap	Expensive	Very expensive	Slightly expensive	Slightly cheap	Cheap	Cheap	5	5	4	4	5	5	2	2	2	2	3	4	4	4	4	4	4	4	4	4	4	4	4
56	Male	In a relationship	Some college, no degree	Self-employed	Less than 1 hour	Between 1 and 2 hours	Between 1 and 2 hours	Social networks (Facebook, Google+, etc.), Business-focused social networks (LinkedIn, AngelList, BranchOut, etc.), Media sharing networks (Instagram, YouTube, Pinterest, etc.), Microblogging (Twitter, Tumblr, etc.), Discussion forums (Reddit, Quora, Digg, etc.), Consumer review networks (Yelp, Zomato, TripAdvisor, etc.)	5	5	5	5	5	1	1	1	6	6	Slightly cheap	Expensive	Very expensive	Slightly expensive	Very expensive	Slightly cheap	Slightly expensive	Slightly expensive	5	3	5	5	4	4	2	2	2	2	2	1	4	2	4	5	5	4	1	1	3	1	1
42	Female	Married	Bachelor’s degree (e.g. BA, BS)	Home maker	I do not have a tablet	Between 1 and 2 hours	I do not use my computer to go on social media	Social networks (Facebook, Google+, etc.), Media sharing networks (Instagram, YouTube, Pinterest, etc.), Consumer review networks (Yelp, Zomato, TripAdvisor, etc.)	5	6	6	6	1	1	1	1	5	6	Very expensive	Expensive	Slightly cheap	Very expensive	Slightly expensive	Slightly cheap	Very cheap	Expensive	2	3	4	6	5	1	4	6	5	1	3	2	5	6	5	6	5	2	2	4	6	5	3
60	Female	Married	Doctorate (e.g. PhD, EdD)	Unable to work	I do not have a tablet	Between 1 and 2 hours	I do not use my computer to go on social media	Social networks (Facebook, Google+, etc.), Business-focused social networks (LinkedIn, AngelList, BranchOut, etc.), Media sharing networks (Instagram, YouTube, Pinterest, etc.), Microblogging (Twitter, Tumblr, etc.)	1	6	1	1	1	1	1	1	6	6	Expensive	Expensive	Very expensive	Very expensive	Slightly expensive	Expensive	Expensive	Expensive	6	5	5	5	6	5	6	6	5	6	5	5	6	6	6	6	5	4	5	5	6	5	5
35	Male	Married	High school degree or equivalent (e.g. GED)	Employed full time	More than 4 hours	Between 2 and 4 hours	More than 4 hours	Social networks (Facebook, Google+, etc.), Media sharing networks (Instagram, YouTube, Pinterest, etc.), Microblogging (Twitter, Tumblr, etc.), Discussion forums (Reddit, Quora, Digg, etc.), Consumer review networks (Yelp, Zomato, TripAdvisor, etc.)	4	4	4	4	4	4	4	4	4	4	Very expensive	Very expensive	Very expensive	Very expensive	Very expensive	Very expensive	Very expensive	Very expensive	1	1	1	1	1	1	1	1	1	1	1	1	2	2	2	2	2	2	3	3	3	3	3
57	Male	Married	Bachelor’s degree (e.g. BA, BS)	Retired	I do not use my tablet to go on social media	I do not use my smartphone to go on social media	Less than 1 hour	Social networks (Facebook, Google+, etc.), Business-focused social networks (LinkedIn, AngelList, BranchOut, etc.)	4	1	1	1	1	1	1	1	4	4	Very expensive	Expensive	Very expensive	Very expensive	Expensive	Expensive	Slightly cheap	Slightly expensive	1	1	1	1	2	1	3	3	2	3	3	2	2	2	2	2	2	2	2	2	2	2	2
34	Male	Married	Bachelor’s degree (e.g. BA, BS)	Employed full time	I do not use my tablet to go on social media	Between 1 and 2 hours	I do not use my computer to go on social media	Social networks (Facebook, Google+, etc.), Business-focused social networks (LinkedIn, AngelList, BranchOut, etc.), Media sharing networks (Instagram, YouTube, Pinterest, etc.)	6	5	6	6	5	5	6	5	6	5	Very expensive	Expensive	Very expensive	Very expensive	Expensive	Expensive	Very expensive	Very expensive	6	5	6	6	5	6	6	6	5	5	6	5	6	5	6	6	5	6	6	6	5	5	6
36	Male	Single (never married)	High school degree or equivalent (e.g. GED)	Employed full time	Less than 1 hour	Between 1 and 2 hours	Between 1 and 2 hours	Social networks (Facebook, Google+, etc.), Business-focused social networks (LinkedIn, AngelList, BranchOut, etc.), Media sharing networks (Instagram, YouTube, Pinterest, etc.), Discussion forums (Reddit, Quora, Digg, etc.)	5	5	4	4	4	1	1	1	4	4	Very expensive	Slightly cheap	Very expensive	Very expensive	Slightly expensive	Very cheap	Cheap	Cheap	5	5	5	4	4	4	4	4	4	5	5	5	3	3	3	4	5	3	2	2	5	4	3
27	Male	In a relationship	Bachelor’s degree (e.g. BA, BS)	Employed full time	I do not use my tablet to go on social media	More than 4 hours	I do not use my computer to go on social media	Social networks (Facebook, Google+, etc.), Business-focused social networks (LinkedIn, AngelList, BranchOut, etc.), Media sharing networks (Instagram, YouTube, Pinterest, etc.), Microblogging (Twitter, Tumblr, etc.), Consumer review networks (Yelp, Zomato, TripAdvisor, etc.)	4	3	6	1	6	6	1	6	6	6	Very expensive	Very expensive	Very expensive	Very expensive	Very expensive	Very expensive	Very expensive	Very expensive	1	1	1	1	1	1	6	6	6	6	6	6	6	6	6	6	6	6	1	1	1	1	1
49	Male	Married	Master’s degree (e.g. MA, MS, MEd)	Employed full time	Between 1 and 2 hours	Between 1 and 2 hours	Less than 1 hour	Social networks (Facebook, Google+, etc.), Business-focused social networks (LinkedIn, AngelList, BranchOut, etc.), Media sharing networks (Instagram, YouTube, Pinterest, etc.), Microblogging (Twitter, Tumblr, etc.), Consumer review networks (Yelp, Zomato, TripAdvisor, etc.)	5	4	1	1	1	2	1	2	1	2	Cheap	Cheap	Very cheap	Very cheap	Very cheap	Slightly cheap	Slightly cheap	Slightly cheap	3	4	2	2	3	3	5	5	5	6	4	5	4	5	5	4	5	4	3	3	4	4	4
27	Male	Single (never married)	Bachelor’s degree (e.g. BA, BS)	Employed full time	Between 1 and 2 hours	More than 4 hours	Between 1 and 2 hours	Social networks (Facebook, Google+, etc.), Media sharing networks (Instagram, YouTube, Pinterest, etc.), Microblogging (Twitter, Tumblr, etc.)	6	2	5	6	3	1	3	3	5	1	Slightly expensive	Slightly expensive	Very expensive	Cheap	Slightly expensive	Very cheap	Expensive	Expensive	5	3	4	4	6	2	5	6	6	3	4	2	4	6	4	5	3	4	3	5	6	3	5
32	Male	Single (never married)	Bachelor’s degree (e.g. BA, BS)	Employed full time	I do not use my tablet to go on social media	I do not use my smartphone to go on social media	Less than 1 hour	Social networks (Facebook, Google+, etc.), Business-focused social networks (LinkedIn, AngelList, BranchOut, etc.), Media sharing networks (Instagram, YouTube, Pinterest, etc.), Microblogging (Twitter, Tumblr, etc.), Discussion forums (Reddit, Quora, Digg, etc.)	2	3	1	1	1	1	1	1	1	1	Slightly expensive	Expensive	Very expensive	Very expensive	Expensive	Slightly expensive	Slightly expensive	Very expensive	4	3	2	2	5	5	1	1	1	1	1	1	5	3	2	2	4	1	1	2	4	3	1
32	Female	Married	High school degree or equivalent (e.g. GED)	Employed full time	I do not have a tablet	Between 1 and 2 hours	Between 2 and 4 hours	Social networks (Facebook, Google+, etc.), Business-focused social networks (LinkedIn, AngelList, BranchOut, etc.), Media sharing networks (Instagram, YouTube, Pinterest, etc.), Microblogging (Twitter, Tumblr, etc.), Discussion forums (Reddit, Quora, Digg, etc.), Consumer review networks (Yelp, Zomato, TripAdvisor, etc.)	2	1	6	5	1	1	1	1	5	6	Expensive	Slightly cheap	Very expensive	Very expensive	Slightly cheap	Cheap	Cheap	Slightly cheap	5	3	5	6	6	5	6	5	6	4	5	6	4	5	3	6	5	5	2	1	5	1	2
68	Female	Divorced	Master’s degree (e.g. MA, MS, MEd)	Retired	Less than 1 hour	Less than 1 hour	Between 1 and 2 hours	Social networks (Facebook, Google+, etc.), Business-focused social networks (LinkedIn, AngelList, BranchOut, etc.), Media sharing networks (Instagram, YouTube, Pinterest, etc.), Microblogging (Twitter, Tumblr, etc.), Discussion forums (Reddit, Quora, Digg, etc.)	5	5	6	6	4	1	1	1	6	6	Very expensive	Expensive	Very expensive	Very expensive	Expensive	Expensive	Expensive	Very expensive	6	3	6	6	6	5	1	1	1	1	1	1	6	6	1	6	6	3	1	1	6	1	1
57	Female	Married	Some college, no degree	Employed full time	Between 2 and 4 hours	Between 2 and 4 hours	Between 1 and 2 hours	Social networks (Facebook, Google+, etc.), Media sharing networks (Instagram, YouTube, Pinterest, etc.)	5	5	3	5	5	1	1	1	1	1	Very expensive	Slightly expensive	Slightly cheap	Very expensive	Slightly expensive	Cheap	Slightly cheap	Expensive	4	5	4	4	4	4	5	4	4	3	5	4	5	5	4	5	5	4	4	5	4	5	5
34	Male	Married	Some college, no degree	Employed full time	Less than 1 hour	Less than 1 hour	Less than 1 hour	Social networks (Facebook, Google+, etc.), Media sharing networks (Instagram, YouTube, Pinterest, etc.), Microblogging (Twitter, Tumblr, etc.), Discussion forums (Reddit, Quora, Digg, etc.)	4	2	6	6	6	1	1	1	4	5	Very expensive	Expensive	Very expensive	Very expensive	Slightly expensive	Slightly cheap	Slightly cheap	Very expensive	1	2	1	1	2	1	2	2	2	2	1	1	4	5	2	5	4	2	1	1	2	1	1
39	Female	In a relationship	Some college, no degree	Employed full time	Less than 1 hour	Less than 1 hour	Less than 1 hour	Social networks (Facebook, Google+, etc.), Media sharing networks (Instagram, YouTube, Pinterest, etc.), Microblogging (Twitter, Tumblr, etc.), Discussion forums (Reddit, Quora, Digg, etc.)	5	1	1	1	1	1	1	1	3	6	Very expensive	Expensive	Very expensive	Very expensive	Very expensive	Expensive	Slightly expensive	Very expensive	1	1	1	1	4	1	1	1	1	2	1	1	3	4	2	3	2	2	4	2	6	2	3
34	Male	Married	Some college, no degree	Employed full time	Less than 1 hour	Less than 1 hour	Less than 1 hour	Social networks (Facebook, Google+, etc.), Media sharing networks (Instagram, YouTube, Pinterest, etc.), Microblogging (Twitter, Tumblr, etc.), Discussion forums (Reddit, Quora, Digg, etc.)	4	2	6	6	6	1	1	1	4	5	Very expensive	Expensive	Very expensive	Very expensive	Slightly expensive	Slightly cheap	Slightly cheap	Very expensive	1	2	1	1	2	1	2	2	2	2	1	1	4	5	2	5	4	2	1	1	2	1	1
33	Male	Married	Bachelor’s degree (e.g. BA, BS)	Employed full time	I do not have a tablet	Less than 1 hour	Less than 1 hour	Social networks (Facebook, Google+, etc.), Business-focused social networks (LinkedIn, AngelList, BranchOut, etc.), Media sharing networks (Instagram, YouTube, Pinterest, etc.), Microblogging (Twitter, Tumblr, etc.)	5	5	5	5	5	2	2	2	3	4	Very expensive	Slightly cheap	Expensive	Expensive	Slightly expensive	Expensive	Cheap	Slightly expensive	4	5	4	4	5	5	4	3	4	4	5	5	4	5	5	5	4	4	3	5	4	5	4
54	Male	Married	High school degree or equivalent (e.g. GED)	Self-employed	More than 4 hours	I do not have a smartphone	More than 4 hours	Social networks (Facebook, Google+, etc.), Media sharing networks (Instagram, YouTube, Pinterest, etc.), Microblogging (Twitter, Tumblr, etc.)	5	5	5	4	4	4	4	5	4	5	Expensive	Expensive	Slightly expensive	Expensive	Expensive	Slightly expensive	Slightly expensive	Expensive	4	4	5	4	5	4	5	4	5	4	4	5	5	4	5	4	4	5	4	4	5	4	4
29	Male	Single (never married)	Associate degree (e.g. AA, AS)	Employed full time	Less than 1 hour	Between 1 and 2 hours	More than 4 hours	Social networks (Facebook, Google+, etc.), Media sharing networks (Instagram, YouTube, Pinterest, etc.), Discussion forums (Reddit, Quora, Digg, etc.)	5	5	4	3	5	3	4	3	5	4	Expensive	Slightly expensive	Slightly expensive	Slightly cheap	Expensive	Slightly expensive	Slightly expensive	Expensive	5	3	5	5	2	5	5	3	5	4	4	5	4	3	4	4	5	3	5	4	4	5	2
28	Male	Single (never married)	Bachelor’s degree (e.g. BA, BS)	Self-employed	I do not have a tablet	Between 2 and 4 hours	More than 4 hours	Media sharing networks (Instagram, YouTube, Pinterest, etc.), Microblogging (Twitter, Tumblr, etc.), Discussion forums (Reddit, Quora, Digg, etc.)	4	5	6	6	6	3	2	2	3	6	Expensive	Slightly cheap	Slightly expensive	Expensive	Slightly expensive	Slightly cheap	Very cheap	Expensive	4	3	5	4	4	4	3	3	3	4	5	4	4	4	4	4	5	4	2	2	3	2	2
51	Male	Single (never married)	Bachelor’s degree (e.g. BA, BS)	Employed full time	Less than 1 hour	Less than 1 hour	Less than 1 hour	Social networks (Facebook, Google+, etc.), Media sharing networks (Instagram, YouTube, Pinterest, etc.), Microblogging (Twitter, Tumblr, etc.), Discussion forums (Reddit, Quora, Digg, etc.)	4	2	1	6	6	1	1	1	3	4	Very expensive	Slightly expensive	Very expensive	Very expensive	Expensive	Cheap	Slightly expensive	Very expensive	2	2	3	1	1	2	4	5	4	5	5	5	6	1	5	5	5	5	2	3	2	2	6
38	Female	Married	Bachelor’s degree (e.g. BA, BS)	Employed full time	I do not have a tablet	Between 2 and 4 hours	I do not use my computer to go on social media	Social networks (Facebook, Google+, etc.), Business-focused social networks (LinkedIn, AngelList, BranchOut, etc.), Media sharing networks (Instagram, YouTube, Pinterest, etc.), Microblogging (Twitter, Tumblr, etc.), Consumer review networks (Yelp, Zomato, TripAdvisor, etc.)	5	6	6	5	6	1	1	1	3	4	Expensive	Slightly expensive	Very expensive	Very expensive	Expensive	Slightly expensive	Cheap	Expensive	5	5	5	5	6	4	5	4	5	5	5	5	6	6	6	6	6	6	6	6	6	6	6
38	Male	Single (never married)	Bachelor’s degree (e.g. BA, BS)	Employed part time	I do not have a tablet	Less than 1 hour	Less than 1 hour	Social networks (Facebook, Google+, etc.), Business-focused social networks (LinkedIn, AngelList, BranchOut, etc.), Media sharing networks (Instagram, YouTube, Pinterest, etc.)	2	5	6	3	2	1	1	1	3	5	Very expensive	Cheap	Expensive	Very expensive	Slightly cheap	Very cheap	Slightly cheap	Expensive	2	3	2	2	5	1	3	5	2	2	1	2	3	6	2	5	1	2	2	1	6	2	2
59	Female	Married	High school degree or equivalent (e.g. GED)	Self-employed	I do not have a tablet	I do not use my smartphone to go on social media	Less than 1 hour	Social networks (Facebook, Google+, etc.), Microblogging (Twitter, Tumblr, etc.), Discussion forums (Reddit, Quora, Digg, etc.)	5	3	1	1	1	1	1	1	1	4	Very expensive	Expensive	Very expensive	Very expensive	Very expensive	Slightly expensive	Slightly expensive	Expensive	5	5	5	5	5	5	4	4	4	5	4	4	4	4	4	4	4	4	4	4	5	4	4
43	Male	Single (never married)	High school degree or equivalent (e.g. GED)	Self-employed	Less than 1 hour	Less than 1 hour	Between 2 and 4 hours	Social networks (Facebook, Google+, etc.), Business-focused social networks (LinkedIn, AngelList, BranchOut, etc.), Media sharing networks (Instagram, YouTube, Pinterest, etc.), Microblogging (Twitter, Tumblr, etc.)	4	2	2	1	1	1	1	1	2	4	Expensive	Expensive	Very expensive	Very expensive	Expensive	Slightly expensive	Very expensive	Very expensive	5	4	4	4	5	5	3	4	3	3	4	4	3	3	4	4	4	3	2	2	3	2	2
32	Female	Single (never married)	Associate degree (e.g. AA, AS)	Employed full time	Less than 1 hour	Between 2 and 4 hours	More than 4 hours	Social networks (Facebook, Google+, etc.), Media sharing networks (Instagram, YouTube, Pinterest, etc.), Microblogging (Twitter, Tumblr, etc.), Discussion forums (Reddit, Quora, Digg, etc.)	5	5	5	5	5	1	1	1	2	2	Expensive	Expensive	Very expensive	Very expensive	Slightly cheap	Cheap	Cheap	Very cheap	5	5	5	5	5	5	4	4	5	4	5	5	5	5	5	5	5	5	4	3	4	4	4
34	Female	Married	Some college, no degree	Employed full time	I do not have a tablet	Between 1 and 2 hours	Less than 1 hour	Social networks (Facebook, Google+, etc.), Business-focused social networks (LinkedIn, AngelList, BranchOut, etc.), Media sharing networks (Instagram, YouTube, Pinterest, etc.), Microblogging (Twitter, Tumblr, etc.)	5	5	6	6	1	1	1	1	1	4	Very expensive	Expensive	Very expensive	Very expensive	Very expensive	Slightly expensive	Slightly cheap	Expensive	5	5	5	5	6	5	3	3	4	3	3	3	5	6	5	6	6	5	1	1	1	1	1
27	Male	Married	Bachelor’s degree (e.g. BA, BS)	Employed full time	I do not have a tablet	Between 1 and 2 hours	Less than 1 hour	Social networks (Facebook, Google+, etc.), Business-focused social networks (LinkedIn, AngelList, BranchOut, etc.), Media sharing networks (Instagram, YouTube, Pinterest, etc.), Microblogging (Twitter, Tumblr, etc.), Discussion forums (Reddit, Quora, Digg, etc.)	3	4	5	3	6	1	1	1	2	2	Expensive	Cheap	Slightly expensive	Very expensive	Cheap	Slightly cheap	Cheap	Slightly cheap	3	3	4	3	6	4	4	6	3	4	4	3	3	6	3	6	3	3	4	3	6	3	3
55	Female	In a relationship	Some college, no degree	Employed full time	I do not use my tablet to go on social media	Between 2 and 4 hours	Less than 1 hour	Social networks (Facebook, Google+, etc.), Business-focused social networks (LinkedIn, AngelList, BranchOut, etc.), Media sharing networks (Instagram, YouTube, Pinterest, etc.), Microblogging (Twitter, Tumblr, etc.), Discussion forums (Reddit, Quora, Digg, etc.)	3	2	5	5	5	1	1	1	1	1	Very expensive	Very expensive	Very expensive	Very expensive	Very expensive	Very expensive	Very expensive	Very expensive	2	2	2	2	2	2	1	1	1	1	1	1	1	1	1	1	1	1	1	1	3	3	1
35	Female	Single (never married)	Bachelor’s degree (e.g. BA, BS)	Employed full time	Between 1 and 2 hours	More than 4 hours	Between 1 and 2 hours	Social networks (Facebook, Google+, etc.), Media sharing networks (Instagram, YouTube, Pinterest, etc.), Microblogging (Twitter, Tumblr, etc.), Discussion forums (Reddit, Quora, Digg, etc.)	2	3	6	6	6	1	1	1	5	6	Cheap	Slightly cheap	Very expensive	Very expensive	Expensive	Cheap	Very cheap	Very expensive	5	4	4	4	6	6	6	6	5	6	6	1	5	6	2	5	6	2	1	1	4	1	2
43	Female	Single (never married)	Associate degree (e.g. AA, AS)	Employed full time	Less than 1 hour	Between 1 and 2 hours	Less than 1 hour	Social networks (Facebook, Google+, etc.), Media sharing networks (Instagram, YouTube, Pinterest, etc.), Discussion forums (Reddit, Quora, Digg, etc.), Consumer review networks (Yelp, Zomato, TripAdvisor, etc.)	5	2	5	5	4	1	1	1	3	5	Slightly expensive	Slightly expensive	Very expensive	Very expensive	Expensive	Expensive	Slightly expensive	Slightly expensive	5	2	5	5	6	5	3	3	3	4	4	3	3	4	4	3	4	4	2	2	4	2	3
30	Male	Married	Bachelor’s degree (e.g. BA, BS)	Employed part time	More than 4 hours	Less than 1 hour	Between 1 and 2 hours	Social networks (Facebook, Google+, etc.)	6	6	6	5	1	6	6	6	6	6	Very expensive	Very expensive	Expensive	Very expensive	Very expensive	Very expensive	Very expensive	Very expensive	6	6	6	6	6	6	6	6	6	6	6	6	5	5	6	6	5	6	6	6	6	5	6
34	Female	Married	Bachelor’s degree (e.g. BA, BS)	Employed full time	I do not use my tablet to go on social media	Between 1 and 2 hours	Less than 1 hour	Social networks (Facebook, Google+, etc.), Media sharing networks (Instagram, YouTube, Pinterest, etc.)	5	1	6	5	6	1	1	1	1	4	Very expensive	Expensive	Very expensive	Very expensive	Expensive	Expensive	Expensive	Very expensive	1	1	1	1	1	1	4	3	5	6	3	5	5	3	4	3	6	5	1	1	1	1	1
32	Male	Single (never married)	Associate degree (e.g. AA, AS)	Employed full time	I do not have a tablet	Less than 1 hour	Less than 1 hour	Social networks (Facebook, Google+, etc.), Microblogging (Twitter, Tumblr, etc.), Discussion forums (Reddit, Quora, Digg, etc.)	3	3	2	2	2	2	2	2	2	3	Expensive	Very expensive	Expensive	Very expensive	Expensive	Slightly expensive	Expensive	Expensive	3	2	3	2	3	3	4	4	3	4	3	2	2	3	4	4	2	3	3	4	3	4	4
38	Male	Married	Bachelor’s degree (e.g. BA, BS)	Employed full time	Between 1 and 2 hours	Between 1 and 2 hours	Less than 1 hour	Social networks (Facebook, Google+, etc.), Business-focused social networks (LinkedIn, AngelList, BranchOut, etc.), Media sharing networks (Instagram, YouTube, Pinterest, etc.)	6	5	6	4	3	5	6	4	4	3	Very expensive	Very expensive	Expensive	Very expensive	Expensive	Very expensive	Expensive	Very expensive	6	5	6	5	6	6	5	5	6	4	6	5	6	5	6	5	6	5	6	5	4	6	4
28	Male	Single (never married)	Some college, no degree	Employed full time	I do not have a tablet	Between 1 and 2 hours	Less than 1 hour	Social networks (Facebook, Google+, etc.), Business-focused social networks (LinkedIn, AngelList, BranchOut, etc.), Media sharing networks (Instagram, YouTube, Pinterest, etc.), Microblogging (Twitter, Tumblr, etc.), Discussion forums (Reddit, Quora, Digg, etc.), Consumer review networks (Yelp, Zomato, TripAdvisor, etc.)	4	5	6	6	6	5	4	4	6	6	Very expensive	Slightly expensive	Very expensive	Expensive	Slightly expensive	Cheap	Slightly expensive	Slightly cheap	3	2	2	2	5	2	2	3	3	3	3	2	4	5	4	5	5	3	2	5	5	3	2
42	Male	Single (never married)	Bachelor’s degree (e.g. BA, BS)	Employed part time	I do not use my tablet to go on social media	I do not use my smartphone to go on social media	Less than 1 hour	Social networks (Facebook, Google+, etc.), Media sharing networks (Instagram, YouTube, Pinterest, etc.), Discussion forums (Reddit, Quora, Digg, etc.)	3	5	6	1	4	1	1	1	2	4	Very expensive	Slightly expensive	Very expensive	Very expensive	Slightly expensive	Cheap	Cheap	Expensive	2	3	2	2	1	2	1	1	1	1	2	1	3	4	5	2	2	2	1	1	2	2	1
31	Male	Single (never married)	Some college, no degree	Employed full time	I do not use my tablet to go on social media	Less than 1 hour	Less than 1 hour	Social networks (Facebook, Google+, etc.), Business-focused social networks (LinkedIn, AngelList, BranchOut, etc.), Media sharing networks (Instagram, YouTube, Pinterest, etc.), Microblogging (Twitter, Tumblr, etc.), Discussion forums (Reddit, Quora, Digg, etc.), Consumer review networks (Yelp, Zomato, TripAdvisor, etc.)	3	1	2	4	4	1	1	1	2	6	Very expensive	Expensive	Expensive	Very expensive	Expensive	Very expensive	Slightly expensive	Expensive	1	1	3	3	2	1	3	2	2	3	1	1	2	1	1	3	2	1	3	2	5	3	1
29	Male	Married	Bachelor’s degree (e.g. BA, BS)	Employed full time	Between 1 and 2 hours	More than 4 hours	Less than 1 hour	Social networks (Facebook, Google+, etc.), Business-focused social networks (LinkedIn, AngelList, BranchOut, etc.), Media sharing networks (Instagram, YouTube, Pinterest, etc.), Microblogging (Twitter, Tumblr, etc.)	6	6	6	6	6	1	1	1	3	2	Slightly cheap	Very expensive	Very cheap	Very expensive	Expensive	Slightly cheap	Very cheap	Very expensive	6	6	6	6	6	2	5	6	6	3	6	6	5	6	3	6	6	4	5	6	6	6	2
30	Male	Married	Master’s degree (e.g. MA, MS, MEd)	Employed full time	Less than 1 hour	Between 1 and 2 hours	Less than 1 hour	Social networks (Facebook, Google+, etc.), Business-focused social networks (LinkedIn, AngelList, BranchOut, etc.), Media sharing networks (Instagram, YouTube, Pinterest, etc.), Microblogging (Twitter, Tumblr, etc.), Discussion forums (Reddit, Quora, Digg, etc.), Consumer review networks (Yelp, Zomato, TripAdvisor, etc.)	5	5	6	5	6	2	1	2	2	4	Expensive	Slightly cheap	Slightly expensive	Very expensive	Cheap	Slightly expensive	Slightly cheap	Slightly cheap	5	5	6	5	4	5	6	5	6	4	5	4	5	5	4	5	6	5	5	5	6	5	4
28	Male	Single (never married)	Master’s degree (e.g. MA, MS, MEd)	Employed full time	I do not have a tablet	Less than 1 hour	Less than 1 hour	Social networks (Facebook, Google+, etc.), Business-focused social networks (LinkedIn, AngelList, BranchOut, etc.), Media sharing networks (Instagram, YouTube, Pinterest, etc.)	3	1	4	1	5	1	1	1	6	6	Slightly expensive	Very expensive	Very expensive	Slightly expensive	Cheap	Very expensive	Very cheap	Slightly cheap	4	1	5	1	6	6	5	5	1	5	3	3	3	6	4	5	1	1	2	1	6	1	1
35	Male	Married	Some college, no degree	Employed full time	Between 2 and 4 hours	Between 1 and 2 hours	Between 2 and 4 hours	Business-focused social networks (LinkedIn, AngelList, BranchOut, etc.), Media sharing networks (Instagram, YouTube, Pinterest, etc.), Discussion forums (Reddit, Quora, Digg, etc.)	3	2	2	4	2	1	1	1	1	1	Slightly expensive	Cheap	Slightly cheap	Cheap	Cheap	Cheap	Cheap	Cheap	2	3	2	4	2	2	1	2	2	1	2	1	4	2	1	1	2	1	1	2	1	2	1
34	Female	Married	High school degree or equivalent (e.g. GED)	Employed full time	I do not use my tablet to go on social media	Less than 1 hour	I do not use my computer to go on social media	Discussion forums (Reddit, Quora, Digg, etc.)	6	1	1	1	1	1	1	1	1	1	Very expensive	Very expensive	Very expensive	Very expensive	Very expensive	Very expensive	Very expensive	Very expensive	1	1	1	1	1	1	1	1	1	1	1	1	1	1	1	1	1	1	1	1	1	1	1
37	Female	Divorced	Some college, no degree	Employed part time	I do not have a tablet	Between 2 and 4 hours	Less than 1 hour	Social networks (Facebook, Google+, etc.), Media sharing networks (Instagram, YouTube, Pinterest, etc.), Microblogging (Twitter, Tumblr, etc.)	3	4	5	5	4	4	3	2	2	5	Very expensive	Slightly expensive	Slightly cheap	Very expensive	Slightly cheap	Slightly expensive	Slightly cheap	Expensive	4	3	4	3	5	4	3	4	4	3	3	3	6	6	6	6	6	6	4	4	5	4	4
55	Male	Single (never married)	Less than a high school diploma	Self-employed	I do not have a tablet	Less than 1 hour	Between 1 and 2 hours	Social networks (Facebook, Google+, etc.), Business-focused social networks (LinkedIn, AngelList, BranchOut, etc.), Media sharing networks (Instagram, YouTube, Pinterest, etc.), Microblogging (Twitter, Tumblr, etc.), Discussion forums (Reddit, Quora, Digg, etc.), Consumer review networks (Yelp, Zomato, TripAdvisor, etc.)	5	5	2	3	6	1	1	1	2	4	Expensive	Cheap	Slightly expensive	Very expensive	Slightly expensive	Cheap	Cheap	Slightly cheap	3	2	4	4	5	3	4	5	4	4	6	4	5	6	4	6	6	4	5	4	6	5	5
43	Male	Married	Some college, no degree	Employed full time	I do not use my tablet to go on social media	Less than 1 hour	Less than 1 hour	Social networks (Facebook, Google+, etc.), Business-focused social networks (LinkedIn, AngelList, BranchOut, etc.), Media sharing networks (Instagram, YouTube, Pinterest, etc.), Microblogging (Twitter, Tumblr, etc.), Discussion forums (Reddit, Quora, Digg, etc.)	3	2	2	3	3	1	1	1	1	1	Very expensive	Very expensive	Very expensive	Very expensive	Very expensive	Very expensive	Very expensive	Very expensive	1	1	1	1	1	1	1	1	1	1	1	1	1	1	1	1	1	1	1	1	1	1	1
41	Female	Married	High school degree or equivalent (e.g. GED)	Employed full time	Between 2 and 4 hours	Between 1 and 2 hours	I do not use my computer to go on social media	Social networks (Facebook, Google+, etc.), Microblogging (Twitter, Tumblr, etc.), Discussion forums (Reddit, Quora, Digg, etc.)	3	4	5	5	5	5	5	5	6	6	Very expensive	Expensive	Expensive	Very expensive	Expensive	Slightly expensive	Slightly expensive	Expensive	6	6	5	5	5	6	5	6	3	6	6	6	6	6	6	6	6	6	1	1	1	1	1
38	Female	Single (never married)	Associate degree (e.g. AA, AS)	Employed full time	I do not use my tablet to go on social media	Less than 1 hour	Between 1 and 2 hours	Social networks (Facebook, Google+, etc.), Business-focused social networks (LinkedIn, AngelList, BranchOut, etc.), Media sharing networks (Instagram, YouTube, Pinterest, etc.), Microblogging (Twitter, Tumblr, etc.), Discussion forums (Reddit, Quora, Digg, etc.)	6	6	1	1	1	1	1	1	1	6	Very expensive	Very expensive	Very expensive	Very expensive	Very expensive	Very expensive	Very expensive	Very expensive	1	1	3	1	6	1	1	6	1	3	3	1	1	6	1	6	1	1	1	1	6	1	1
31	Female	Single (never married)	Bachelor’s degree (e.g. BA, BS)	Employed full time	Less than 1 hour	Between 2 and 4 hours	I do not use my computer to go on social media	Social networks (Facebook, Google+, etc.), Business-focused social networks (LinkedIn, AngelList, BranchOut, etc.), Media sharing networks (Instagram, YouTube, Pinterest, etc.), Microblogging (Twitter, Tumblr, etc.)	6	4	6	6	6	6	1	5	1	1	Very expensive	Very expensive	Very expensive	Very expensive	Very expensive	Very expensive	Very expensive	Very expensive	3	3	2	2	2	2	1	1	1	1	1	1	4	5	5	5	5	5	1	1	1	1	1
24	Female	Married	Some college, no degree	Employed full time	I do not use my tablet to go on social media	I do not use my smartphone to go on social media	Between 1 and 2 hours	Social networks (Facebook, Google+, etc.), Media sharing networks (Instagram, YouTube, Pinterest, etc.), Discussion forums (Reddit, Quora, Digg, etc.)	5	4	4	2	1	1	1	2	1	1	Very expensive	Very expensive	Very expensive	Very expensive	Very expensive	Very expensive	Very expensive	Very expensive	1	1	1	2	1	2	1	1	2	1	1	2	1	1	1	2	1	2	2	2	1	1	2
63	Male	Married	Bachelor’s degree (e.g. BA, BS)	Retired	I do not have a tablet	I do not have a smartphone	Less than 1 hour	Social networks (Facebook, Google+, etc.), Media sharing networks (Instagram, YouTube, Pinterest, etc.)	2	3	1	1	1	1	1	1	4	5	Very expensive	Very expensive	Expensive	Very expensive	Slightly expensive	Expensive	Cheap	Very expensive	3	3	3	3	4	3	2	3	2	2	4	3	5	5	5	5	5	5	3	3	5	3	3
30	Female	Married	Master’s degree (e.g. MA, MS, MEd)	Employed full time	I do not use my tablet to go on social media	Between 1 and 2 hours	Between 1 and 2 hours	Social networks (Facebook, Google+, etc.), Business-focused social networks (LinkedIn, AngelList, BranchOut, etc.), Media sharing networks (Instagram, YouTube, Pinterest, etc.), Microblogging (Twitter, Tumblr, etc.), Discussion forums (Reddit, Quora, Digg, etc.), Consumer review networks (Yelp, Zomato, TripAdvisor, etc.)	1	1	6	6	6	1	1	1	1	1	Expensive	Expensive	Very expensive	Very expensive	Expensive	Expensive	Expensive	Very expensive	1	1	1	1	1	1	1	2	2	2	2	1	5	5	5	5	6	5	5	6	5	5	5
75	Male	Married	Some college, no degree	Retired	I do not use my tablet to go on social media	I do not use my smartphone to go on social media	Between 1 and 2 hours	Social networks (Facebook, Google+, etc.), Media sharing networks (Instagram, YouTube, Pinterest, etc.), Microblogging (Twitter, Tumblr, etc.)	3	2	5	5	1	1	1	1	2	3	Very expensive	Slightly expensive	Very expensive	Very expensive	Expensive	Slightly cheap	Slightly cheap	Slightly cheap	3	2	3	2	3	1	2	2	3	3	1	2	4	2	5	4	5	4	1	1	2	1	1
30	Female	Married	Some college, no degree	Home maker	I do not have a tablet	Between 1 and 2 hours	Less than 1 hour	Social networks (Facebook, Google+, etc.), Media sharing networks (Instagram, YouTube, Pinterest, etc.)	4	2	5	5	5	2	1	1	6	6	Very cheap	Very cheap	Very cheap	Very cheap	Very cheap	Very cheap	Very cheap	Very cheap	6	6	6	6	6	6	6	6	6	6	6	6	6	6	6	6	6	6	6	6	6	6	6
48	Male	Divorced	Some college, no degree	Employed full time	Less than 1 hour	Less than 1 hour	Between 1 and 2 hours	Social networks (Facebook, Google+, etc.), Media sharing networks (Instagram, YouTube, Pinterest, etc.), Microblogging (Twitter, Tumblr, etc.)	4	6	6	6	6	4	1	1	4	5	Expensive	Cheap	Very expensive	Very expensive	Slightly expensive	Cheap	Very cheap	Slightly cheap	4	2	4	2	5	3	4	5	4	4	5	5	4	5	5	4	5	4	5	5	6	4	5
38	Female	Married	Master’s degree (e.g. MA, MS, MEd)	Employed full time	Less than 1 hour	Between 1 and 2 hours	Less than 1 hour	Social networks (Facebook, Google+, etc.), Business-focused social networks (LinkedIn, AngelList, BranchOut, etc.), Media sharing networks (Instagram, YouTube, Pinterest, etc.), Microblogging (Twitter, Tumblr, etc.)	3	3	4	2	2	3	4	3	4	2	Slightly expensive	Slightly cheap	Slightly expensive	Slightly expensive	Slightly cheap	Cheap	Slightly cheap	Slightly expensive	4	5	3	4	3	4	3	2	5	4	3	2	3	4	4	3	2	4	3	5	4	2	3
35	Male	Single (never married)	Associate degree (e.g. AA, AS)	Self-employed	I do not have a tablet	Less than 1 hour	Less than 1 hour	Social networks (Facebook, Google+, etc.), Business-focused social networks (LinkedIn, AngelList, BranchOut, etc.), Microblogging (Twitter, Tumblr, etc.)	4	5	3	3	2	1	1	1	3	2	Very expensive	Expensive	Very expensive	Very expensive	Expensive	Slightly expensive	Expensive	Very expensive	3	3	3	3	2	1	1	2	2	2	3	2	4	3	4	4	3	3	4	5	4	5	4
31	Male	Single (never married)	Some college, no degree	Employed full time	I do not have a tablet	Less than 1 hour	Less than 1 hour	Social networks (Facebook, Google+, etc.), Media sharing networks (Instagram, YouTube, Pinterest, etc.), Microblogging (Twitter, Tumblr, etc.), Discussion forums (Reddit, Quora, Digg, etc.)	4	3	4	4	4	4	4	2	3	4	Very expensive	Expensive	Expensive	Very expensive	Very expensive	Slightly expensive	Slightly expensive	Expensive	2	2	2	2	4	2	3	4	3	3	3	3	4	5	3	5	4	4	4	4	6	4	4
36	Male	Married	Master’s degree (e.g. MA, MS, MEd)	Employed full time	Less than 1 hour	Between 1 and 2 hours	Between 1 and 2 hours	Social networks (Facebook, Google+, etc.), Business-focused social networks (LinkedIn, AngelList, BranchOut, etc.), Media sharing networks (Instagram, YouTube, Pinterest, etc.), Microblogging (Twitter, Tumblr, etc.)	5	6	1	1	2	2	1	5	1	1	Very expensive	Very expensive	Very cheap	Slightly expensive	Expensive	Very expensive	Cheap	Slightly cheap	6	6	4	5	2	1	1	5	6	5	2	3	6	5	4	5	4	5	6	5	6	3	4
35	Male	In a relationship	High school degree or equivalent (e.g. GED)	Employed full time	I do not have a tablet	Less than 1 hour	Less than 1 hour	Social networks (Facebook, Google+, etc.), Media sharing networks (Instagram, YouTube, Pinterest, etc.), Discussion forums (Reddit, Quora, Digg, etc.)	3	1	2	2	2	2	2	2	1	1	Very expensive	Cheap	Very expensive	Very expensive	Very expensive	Slightly cheap	Expensive	Very expensive	2	1	1	1	1	1	2	2	1	3	3	2	3	2	2	3	2	3	1	1	1	1	1
36	Female	Married	Bachelor’s degree (e.g. BA, BS)	Self-employed	Between 1 and 2 hours	I do not have a smartphone	Between 1 and 2 hours	Social networks (Facebook, Google+, etc.), Microblogging (Twitter, Tumblr, etc.), Discussion forums (Reddit, Quora, Digg, etc.)	4	1	6	5	5	2	2	2	2	3	Very expensive	Expensive	Very expensive	Very expensive	Very expensive	Expensive	Slightly expensive	Very expensive	2	1	1	2	2	2	1	1	1	3	1	1	2	1	2	2	3	2	1	2	3	2	2
48	Male	Single (never married)	Some college, no degree	Employed full time	I do not have a tablet	Less than 1 hour	Less than 1 hour	Social networks (Facebook, Google+, etc.), Business-focused social networks (LinkedIn, AngelList, BranchOut, etc.), Media sharing networks (Instagram, YouTube, Pinterest, etc.), Microblogging (Twitter, Tumblr, etc.), Discussion forums (Reddit, Quora, Digg, etc.), Consumer review networks (Yelp, Zomato, TripAdvisor, etc.)	1	3	3	1	1	1	1	1	3	3	Very expensive	Expensive	Very expensive	Very expensive	Expensive	Slightly expensive	Slightly expensive	Very expensive	1	1	1	1	3	1	3	3	3	3	3	2	3	2	2	2	3	1	1	1	3	1	2
22	Female	Single (never married)	Bachelor’s degree (e.g. BA, BS)	Student	I do not have a tablet	Between 1 and 2 hours	I do not use my computer to go on social media	Social networks (Facebook, Google+, etc.), Media sharing networks (Instagram, YouTube, Pinterest, etc.), Microblogging (Twitter, Tumblr, etc.)	2	5	6	6	6	1	1	1	2	2	Very expensive	Expensive	Very expensive	Very expensive	Slightly expensive	Slightly expensive	Very cheap	Very expensive	4	4	4	4	2	3	3	3	4	3	4	3	5	3	4	3	5	4	3	3	3	3	2
36	Female	Married	Associate degree (e.g. AA, AS)	Employed full time	I do not use my tablet to go on social media	I do not use my smartphone to go on social media	Less than 1 hour	Social networks (Facebook, Google+, etc.), Media sharing networks (Instagram, YouTube, Pinterest, etc.), Microblogging (Twitter, Tumblr, etc.)	4	2	4	6	2	1	1	1	1	3	Very expensive	Slightly expensive	Very expensive	Very expensive	Cheap	Slightly cheap	Very cheap	Very cheap	2	1	4	3	3	2	5	6	2	6	5	6	5	4	6	6	6	3	6	6	6	3	5
38	Female	Married	Some college, no degree	Home maker	I do not use my tablet to go on social media	Between 1 and 2 hours	Less than 1 hour	Social networks (Facebook, Google+, etc.), Media sharing networks (Instagram, YouTube, Pinterest, etc.)	4	1	4	1	1	1	1	1	1	1	Very expensive	Very expensive	Very expensive	Very expensive	Very expensive	Very expensive	Very expensive	Very expensive	1	1	1	1	1	1	1	1	1	1	1	1	3	1	1	1	1	1	1	1	1	1	1
30	Female	Married	Bachelor’s degree (e.g. BA, BS)	Employed full time	Less than 1 hour	Between 2 and 4 hours	Less than 1 hour	Social networks (Facebook, Google+, etc.), Business-focused social networks (LinkedIn, AngelList, BranchOut, etc.), Media sharing networks (Instagram, YouTube, Pinterest, etc.), Microblogging (Twitter, Tumblr, etc.), Consumer review networks (Yelp, Zomato, TripAdvisor, etc.)	5	5	5	5	5	1	1	1	1	1	Very cheap	Very cheap	Very cheap	Very cheap	Very cheap	Very cheap	Very cheap	Very cheap	1	2	1	1	1	1	5	5	3	6	4	5	6	5	6	5	5	4	1	1	1	1	1
39	Female	Married	Associate degree (e.g. AA, AS)	Employed full time	More than 4 hours	Between 2 and 4 hours	Less than 1 hour	Social networks (Facebook, Google+, etc.), Business-focused social networks (LinkedIn, AngelList, BranchOut, etc.), Media sharing networks (Instagram, YouTube, Pinterest, etc.), Microblogging (Twitter, Tumblr, etc.), Discussion forums (Reddit, Quora, Digg, etc.), Consumer review networks (Yelp, Zomato, TripAdvisor, etc.)	4	5	6	6	4	2	4	2	5	6	Expensive	Expensive	Very expensive	Very expensive	Expensive	Very expensive	Slightly expensive	Very expensive	3	1	3	4	6	6	5	3	1	3	5	4	6	6	6	6	6	6	1	1	1	1	2
66	Female	Married	Master’s degree (e.g. MA, MS, MEd)	Retired	I do not have a tablet	Less than 1 hour	Less than 1 hour	Social networks (Facebook, Google+, etc.)	5	2	6	6	6	1	1	1	5	5	Slightly expensive	Slightly expensive	Slightly expensive	Slightly expensive	Slightly expensive	Slightly expensive	Slightly cheap	Slightly expensive	4	4	4	4	6	4	4	4	4	4	4	4	5	5	5	5	5	5	4	4	4	4	4
42	Female	Single (never married)	Some college, no degree	Employed full time	I do not use my tablet to go on social media	I do not use my smartphone to go on social media	I do not use my computer to go on social media	Media sharing networks (Instagram, YouTube, Pinterest, etc.), Discussion forums (Reddit, Quora, Digg, etc.)	4	4	4	4	4	1	1	1	2	2	Very expensive	Very expensive	Very expensive	Expensive	Slightly expensive	Cheap	Slightly cheap	Very expensive	4	4	3	3	3	4	3	3	3	3	3	3	4	4	4	4	4	2	2	2	2	2	2
40	Male	Single (never married)	Bachelor’s degree (e.g. BA, BS)	Employed full time	Less than 1 hour	Less than 1 hour	Between 1 and 2 hours	Social networks (Facebook, Google+, etc.), Business-focused social networks (LinkedIn, AngelList, BranchOut, etc.), Media sharing networks (Instagram, YouTube, Pinterest, etc.), Microblogging (Twitter, Tumblr, etc.), Discussion forums (Reddit, Quora, Digg, etc.), Consumer review networks (Yelp, Zomato, TripAdvisor, etc.)	4	4	5	5	5	1	1	1	3	5	Expensive	Slightly expensive	Expensive	Slightly expensive	Slightly cheap	Slightly cheap	Very cheap	Slightly cheap	4	4	4	5	4	5	2	2	3	2	2	2	5	5	4	4	5	5	3	3	3	3	3
52	Male	Single (never married)	Some college, no degree	Employed full time	Less than 1 hour	Less than 1 hour	Between 2 and 4 hours	Social networks (Facebook, Google+, etc.), Business-focused social networks (LinkedIn, AngelList, BranchOut, etc.), Media sharing networks (Instagram, YouTube, Pinterest, etc.), Microblogging (Twitter, Tumblr, etc.), Discussion forums (Reddit, Quora, Digg, etc.), Consumer review networks (Yelp, Zomato, TripAdvisor, etc.)	3	1	2	3	2	1	1	1	2	3	Very expensive	Expensive	Very expensive	Very expensive	Expensive	Very expensive	Cheap	Expensive	4	4	4	6	3	4	2	2	3	1	3	2	4	4	5	3	4	3	3	3	5	3	2
29	Male	Married	Bachelor’s degree (e.g. BA, BS)	Employed full time	Between 1 and 2 hours	Between 1 and 2 hours	Less than 1 hour	Social networks (Facebook, Google+, etc.), Business-focused social networks (LinkedIn, AngelList, BranchOut, etc.), Media sharing networks (Instagram, YouTube, Pinterest, etc.), Microblogging (Twitter, Tumblr, etc.), Consumer review networks (Yelp, Zomato, TripAdvisor, etc.)	5	5	4	5	5	4	6	5	5	4	Slightly expensive	Expensive	Very expensive	Slightly expensive	Expensive	Slightly cheap	Expensive	Expensive	5	6	4	5	5	4	5	6	5	4	5	5	6	5	4	6	5	5	5	6	5	4	5
31	Male	Married	Professional degree (e.g. MD, DDS, DVM)	Employed full time	I do not have a tablet	Less than 1 hour	Less than 1 hour	Social networks (Facebook, Google+, etc.), Business-focused social networks (LinkedIn, AngelList, BranchOut, etc.), Media sharing networks (Instagram, YouTube, Pinterest, etc.), Microblogging (Twitter, Tumblr, etc.), Discussion forums (Reddit, Quora, Digg, etc.), Consumer review networks (Yelp, Zomato, TripAdvisor, etc.)	4	4	3	3	6	1	1	1	1	4	Expensive	Very expensive	Very expensive	Very expensive	Expensive	Expensive	Expensive	Very expensive	5	4	3	3	4	5	2	2	2	4	4	4	3	5	4	3	6	4	2	2	1	4	5
58	Female	Married	Bachelor’s degree (e.g. BA, BS)	Employed part time	I do not have a tablet	Less than 1 hour	Less than 1 hour	Social networks (Facebook, Google+, etc.), Media sharing networks (Instagram, YouTube, Pinterest, etc.)	4	5	6	5	5	1	1	1	1	3	Very expensive	Expensive	Very expensive	Very expensive	Very expensive	Expensive	Expensive	Very expensive	4	4	4	3	4	4	1	1	1	2	1	1	2	4	2	2	2	2	1	1	1	1	1
42	Female	In a relationship	Bachelor’s degree (e.g. BA, BS)	Employed full time	I do not have a tablet	Between 1 and 2 hours	I do not use my computer to go on social media	Social networks (Facebook, Google+, etc.), Business-focused social networks (LinkedIn, AngelList, BranchOut, etc.), Media sharing networks (Instagram, YouTube, Pinterest, etc.), Microblogging (Twitter, Tumblr, etc.), Discussion forums (Reddit, Quora, Digg, etc.)	5	4	6	2	6	2	2	2	3	6	Very expensive	Slightly expensive	Slightly expensive	Very expensive	Expensive	Slightly expensive	Slightly expensive	Very expensive	3	3	2	2	1	3	1	1	1	3	1	1	2	1	2	1	1	2	4	1	4	4	1
30	Male	Single (never married)	Some college, no degree	Employed full time	I do not have a tablet	Less than 1 hour	Less than 1 hour	Social networks (Facebook, Google+, etc.), Media sharing networks (Instagram, YouTube, Pinterest, etc.), Discussion forums (Reddit, Quora, Digg, etc.)	2	4	1	1	1	1	1	1	4	5	Expensive	Expensive	Very expensive	Very expensive	Expensive	Expensive	Expensive	Very expensive	4	2	3	3	6	6	2	2	1	2	4	4	2	4	4	4	4	2	1	1	1	1	1
34	Male	Married	Bachelor’s degree (e.g. BA, BS)	Employed full time	I do not use my tablet to go on social media	Between 2 and 4 hours	Less than 1 hour	Social networks (Facebook, Google+, etc.), Media sharing networks (Instagram, YouTube, Pinterest, etc.), Microblogging (Twitter, Tumblr, etc.), Consumer review networks (Yelp, Zomato, TripAdvisor, etc.)	6	2	5	5	5	1	1	1	5	5	Very expensive	Expensive	Slightly cheap	Expensive	Expensive	Slightly cheap	Slightly cheap	Cheap	4	5	4	5	5	6	3	5	5	4	5	5	5	4	6	5	3	4	5	5	4	6	4
44	Female	Married	Master’s degree (e.g. MA, MS, MEd)	Self-employed	I do not have a tablet	Less than 1 hour	I do not use my computer to go on social media	Media sharing networks (Instagram, YouTube, Pinterest, etc.)	5	3	4	4	5	2	2	2	2	2	Expensive	Expensive	Expensive	Very expensive	Very expensive	Very expensive	Expensive	Very expensive	5	5	6	5	2	5	5	5	5	4	5	5	5	4	5	4	5	5	6	5	4	5	5
29	Female	Single (never married)	Bachelor’s degree (e.g. BA, BS)	Employed full time	Less than 1 hour	Between 1 and 2 hours	Between 1 and 2 hours	Business-focused social networks (LinkedIn, AngelList, BranchOut, etc.)	6	3	6	6	4	6	3	6	4	6	Expensive	Slightly expensive	Expensive	Slightly cheap	Very expensive	Slightly expensive	Very expensive	Expensive	4	6	4	6	3	6	4	6	3	5	4	6	3	6	3	6	4	6	4	3	5	3	6
54	Female	Married	Some college, no degree	Employed part time	I do not use my tablet to go on social media	I do not use my smartphone to go on social media	Between 1 and 2 hours	Social networks (Facebook, Google+, etc.), Business-focused social networks (LinkedIn, AngelList, BranchOut, etc.), Media sharing networks (Instagram, YouTube, Pinterest, etc.)	4	4	3	4	4	1	1	1	1	1	Very expensive	Very expensive	Very expensive	Very expensive	Very expensive	Very expensive	Very expensive	Very expensive	1	1	1	1	1	1	1	1	1	1	1	1	1	1	1	1	1	1	6	6	6	6	6
36	Female	Married	Master’s degree (e.g. MA, MS, MEd)	Employed full time	Less than 1 hour	Between 1 and 2 hours	Between 2 and 4 hours	Social networks (Facebook, Google+, etc.), Business-focused social networks (LinkedIn, AngelList, BranchOut, etc.), Media sharing networks (Instagram, YouTube, Pinterest, etc.), Microblogging (Twitter, Tumblr, etc.), Discussion forums (Reddit, Quora, Digg, etc.), Consumer review networks (Yelp, Zomato, TripAdvisor, etc.)	4	5	2	1	1	1	1	1	1	1	Very expensive	Very expensive	Very expensive	Very expensive	Very expensive	Slightly expensive	Cheap	Slightly expensive	5	5	4	4	1	1	1	1	1	1	1	1	5	1	1	5	5	1	4	3	1	2	1
54	Female	Married	Master’s degree (e.g. MA, MS, MEd)	Employed full time	Between 1 and 2 hours	Less than 1 hour	I do not use my computer to go on social media	Social networks (Facebook, Google+, etc.), Business-focused social networks (LinkedIn, AngelList, BranchOut, etc.), Media sharing networks (Instagram, YouTube, Pinterest, etc.), Microblogging (Twitter, Tumblr, etc.), Discussion forums (Reddit, Quora, Digg, etc.), Consumer review networks (Yelp, Zomato, TripAdvisor, etc.)	5	5	6	5	5	6	5	6	5	5	Expensive	Expensive	Very expensive	Expensive	Expensive	Expensive	Expensive	Expensive	6	5	5	6	5	5	5	5	5	5	4	5	5	5	5	5	5	5	6	5	4	5	5
40	Male	Married	Associate degree (e.g. AA, AS)	Employed full time	Less than 1 hour	Between 1 and 2 hours	Less than 1 hour	Social networks (Facebook, Google+, etc.), Media sharing networks (Instagram, YouTube, Pinterest, etc.)	5	6	6	6	5	1	1	1	4	5	Very expensive	Cheap	Very expensive	Very expensive	Slightly cheap	Very cheap	Very cheap	Very cheap	2	1	1	1	3	1	4	6	5	6	6	6	3	5	5	4	6	6	2	4	1	1	1
30	Male	Married	Bachelor’s degree (e.g. BA, BS)	Employed part time	Between 1 and 2 hours	Between 1 and 2 hours	Between 1 and 2 hours	Social networks (Facebook, Google+, etc.)	5	6	5	5	6	6	5	6	5	4	Expensive	Expensive	Very expensive	Expensive	Very expensive	Slightly expensive	Slightly expensive	Very expensive	6	5	5	5	6	6	5	6	5	6	5	6	5	6	5	5	5	6	5	5	5	6	5
28	Male	Single (never married)	High school degree or equivalent (e.g. GED)	Employed full time	Less than 1 hour	Less than 1 hour	I do not use my computer to go on social media	Social networks (Facebook, Google+, etc.), Media sharing networks (Instagram, YouTube, Pinterest, etc.), Microblogging (Twitter, Tumblr, etc.), Discussion forums (Reddit, Quora, Digg, etc.)	5	5	5	5	5	1	1	1	5	5	Very expensive	Cheap	Cheap	Cheap	Cheap	Cheap	Cheap	Slightly expensive	5	5	5	4	5	4	5	3	2	4	2	2	2	2	2	2	2	2	1	1	1	1	1
33	Male	Single (never married)	Some college, no degree	Unable to work	Between 1 and 2 hours	I do not use my smartphone to go on social media	Between 1 and 2 hours	Social networks (Facebook, Google+, etc.), Media sharing networks (Instagram, YouTube, Pinterest, etc.), Microblogging (Twitter, Tumblr, etc.), Discussion forums (Reddit, Quora, Digg, etc.)	5	5	6	6	6	4	1	2	6	6	Very expensive	Very expensive	Very expensive	Very expensive	Very expensive	Very expensive	Very expensive	Very expensive	3	3	2	2	6	2	2	5	3	3	3	2	2	5	3	5	2	3	2	1	6	2	2
36	Male	Single (never married)	High school degree or equivalent (e.g. GED)	Employed full time	I do not have a tablet	Less than 1 hour	Less than 1 hour	Social networks (Facebook, Google+, etc.), Media sharing networks (Instagram, YouTube, Pinterest, etc.)	4	3	4	3	4	3	3	3	4	4	Expensive	Expensive	Expensive	Expensive	Expensive	Expensive	Expensive	Expensive	3	3	3	3	3	3	3	3	3	3	3	3	4	3	4	3	3	3	4	4	4	4	4
31	Male	Single (never married)	Associate degree (e.g. AA, AS)	Employed full time	I do not use my tablet to go on social media	Between 1 and 2 hours	Between 1 and 2 hours	Social networks (Facebook, Google+, etc.), Business-focused social networks (LinkedIn, AngelList, BranchOut, etc.), Media sharing networks (Instagram, YouTube, Pinterest, etc.), Discussion forums (Reddit, Quora, Digg, etc.)	4	3	1	1	1	1	1	1	2	2	Expensive	Expensive	Very expensive	Very expensive	Expensive	Slightly expensive	Cheap	Very expensive	1	1	1	1	1	1	3	3	3	4	4	4	5	5	4	5	4	4	4	4	6	4	4
32	Male	Single (never married)	Bachelor’s degree (e.g. BA, BS)	Employed full time	I do not have a tablet	Less than 1 hour	Less than 1 hour	Social networks (Facebook, Google+, etc.), Business-focused social networks (LinkedIn, AngelList, BranchOut, etc.), Media sharing networks (Instagram, YouTube, Pinterest, etc.), Microblogging (Twitter, Tumblr, etc.), Discussion forums (Reddit, Quora, Digg, etc.), Consumer review networks (Yelp, Zomato, TripAdvisor, etc.)	5	5	5	4	4	1	1	1	4	4	Expensive	Expensive	Expensive	Very expensive	Expensive	Slightly expensive	Slightly expensive	Expensive	3	2	3	3	4	3	3	4	3	4	4	3	3	2	2	3	3	3	4	4	4	3	3
36	Female	In a relationship	High school degree or equivalent (e.g. GED)	Unable to work	I do not have a tablet	More than 4 hours	I do not use my computer to go on social media	Social networks (Facebook, Google+, etc.), Media sharing networks (Instagram, YouTube, Pinterest, etc.), Microblogging (Twitter, Tumblr, etc.), Discussion forums (Reddit, Quora, Digg, etc.), Consumer review networks (Yelp, Zomato, TripAdvisor, etc.)	3	2	6	6	5	1	1	1	4	6	Very expensive	Slightly expensive	Very expensive	Expensive	Slightly expensive	Slightly cheap	Slightly cheap	Slightly expensive	5	4	3	3	6	2	5	2	4	4	4	2	4	4	3	4	3	2	1	1	3	2	3
48	Male	Single (never married)	Bachelor’s degree (e.g. BA, BS)	Self-employed	I do not have a tablet	I do not use my smartphone to go on social media	Between 1 and 2 hours	Social networks (Facebook, Google+, etc.), Business-focused social networks (LinkedIn, AngelList, BranchOut, etc.), Media sharing networks (Instagram, YouTube, Pinterest, etc.), Microblogging (Twitter, Tumblr, etc.)	1	1	1	1	1	1	1	1	4	4	Expensive	Expensive	Very expensive	Very expensive	Expensive	Expensive	Expensive	Expensive	1	1	1	1	1	1	1	1	1	1	1	1	1	1	1	1	1	1	1	1	1	1	1
43	Female	Single (never married)	Bachelor’s degree (e.g. BA, BS)	Self-employed	I do not use my tablet to go on social media	Less than 1 hour	Less than 1 hour	Social networks (Facebook, Google+, etc.), Media sharing networks (Instagram, YouTube, Pinterest, etc.), Microblogging (Twitter, Tumblr, etc.), Discussion forums (Reddit, Quora, Digg, etc.)	3	2	5	5	5	1	1	1	1	1	Very expensive	Very expensive	Very expensive	Very expensive	Very expensive	Very expensive	Slightly expensive	Expensive	1	1	1	1	3	1	1	1	1	1	1	1	1	3	1	1	1	1	1	1	1	1	1
40	Female	Married	Professional degree (e.g. MD, DDS, DVM)	Home maker	I do not use my tablet to go on social media	Between 1 and 2 hours	Between 1 and 2 hours	Social networks (Facebook, Google+, etc.), Media sharing networks (Instagram, YouTube, Pinterest, etc.), Microblogging (Twitter, Tumblr, etc.)	1	4	6	6	6	1	1	1	4	5	Very expensive	Very expensive	Very expensive	Very expensive	Expensive	Slightly expensive	Cheap	Very expensive	5	5	5	5	5	5	6	6	2	6	6	6	6	5	6	6	6	2	5	5	6	5	5
29	Female	Married	Bachelor’s degree (e.g. BA, BS)	Employed full time	I do not have a tablet	Between 1 and 2 hours	Between 1 and 2 hours	Social networks (Facebook, Google+, etc.), Business-focused social networks (LinkedIn, AngelList, BranchOut, etc.), Media sharing networks (Instagram, YouTube, Pinterest, etc.)	3	6	6	6	6	1	1	1	1	1	Cheap	Cheap	Cheap	Expensive	Cheap	Cheap	Cheap	Cheap	5	5	5	5	6	5	6	6	6	6	6	6	6	6	6	6	6	6	4	4	3	4	4
58	Female	Married	High school degree or equivalent (e.g. GED)	Unable to work	Between 2 and 4 hours	Less than 1 hour	I do not use my computer to go on social media	Social networks (Facebook, Google+, etc.), Media sharing networks (Instagram, YouTube, Pinterest, etc.), Microblogging (Twitter, Tumblr, etc.), Discussion forums (Reddit, Quora, Digg, etc.)	4	4	3	6	5	1	1	1	4	6	Expensive	Expensive	Very expensive	Very expensive	Slightly cheap	Slightly cheap	Expensive	Slightly expensive	5	4	4	5	6	5	4	5	4	4	5	4	2	4	2	3	2	2	4	5	6	4	4
39	Male	Single (never married)	High school degree or equivalent (e.g. GED)	Employed full time	I do not have a tablet	Less than 1 hour	Less than 1 hour	Social networks (Facebook, Google+, etc.), Media sharing networks (Instagram, YouTube, Pinterest, etc.), Microblogging (Twitter, Tumblr, etc.)	3	1	5	1	5	1	1	1	5	6	Very expensive	Very expensive	Expensive	Expensive	Slightly expensive	Slightly cheap	Cheap	Very expensive	4	4	4	4	6	5	1	1	1	2	1	1	4	5	4	6	5	5	2	1	6	1	2
66	Female	In a relationship	Bachelor’s degree (e.g. BA, BS)	Self-employed	I do not use my tablet to go on social media	Less than 1 hour	Less than 1 hour	Social networks (Facebook, Google+, etc.), Business-focused social networks (LinkedIn, AngelList, BranchOut, etc.), Media sharing networks (Instagram, YouTube, Pinterest, etc.), Microblogging (Twitter, Tumblr, etc.), Discussion forums (Reddit, Quora, Digg, etc.), Consumer review networks (Yelp, Zomato, TripAdvisor, etc.)	6	1	4	4	1	1	1	1	1	1	Very expensive	Very expensive	Very expensive	Very expensive	Very expensive	Very expensive	Very expensive	Very expensive	1	1	1	1	1	1	2	2	2	2	3	2	3	1	3	3	3	2	3	3	3	3	3
35	Male	Single (never married)	Some college, no degree	Employed full time	I do not have a tablet	Less than 1 hour	Between 1 and 2 hours	Social networks (Facebook, Google+, etc.), Media sharing networks (Instagram, YouTube, Pinterest, etc.), Microblogging (Twitter, Tumblr, etc.), Discussion forums (Reddit, Quora, Digg, etc.)	2	2	5	1	1	1	1	1	5	6	Expensive	Slightly cheap	Slightly cheap	Expensive	Slightly cheap	Slightly cheap	Cheap	Slightly expensive	4	4	3	3	6	5	1	1	2	2	1	1	4	5	2	4	2	2	1	1	3	1	1
31	Male	In a relationship	Bachelor’s degree (e.g. BA, BS)	Employed full time	I do not have a tablet	Between 2 and 4 hours	Between 2 and 4 hours	Social networks (Facebook, Google+, etc.), Business-focused social networks (LinkedIn, AngelList, BranchOut, etc.), Media sharing networks (Instagram, YouTube, Pinterest, etc.), Microblogging (Twitter, Tumblr, etc.), Discussion forums (Reddit, Quora, Digg, etc.)	6	6	6	6	6	1	1	1	1	1	Very expensive	Very expensive	Very expensive	Very expensive	Very expensive	Very expensive	Very expensive	Very expensive	3	3	3	3	2	2	1	1	1	1	1	1	3	4	3	3	3	3	1	1	3	1	1
32	Female	Single (never married)	Bachelor’s degree (e.g. BA, BS)	Employed full time	I do not have a tablet	Less than 1 hour	Between 1 and 2 hours	Social networks (Facebook, Google+, etc.), Business-focused social networks (LinkedIn, AngelList, BranchOut, etc.), Media sharing networks (Instagram, YouTube, Pinterest, etc.), Discussion forums (Reddit, Quora, Digg, etc.), Consumer review networks (Yelp, Zomato, TripAdvisor, etc.)	5	1	6	6	6	1	1	1	4	5	Very expensive	Slightly cheap	Very expensive	Expensive	Expensive	Cheap	Cheap	Slightly expensive	2	1	2	2	2	1	4	4	3	2	3	3	5	5	3	4	5	2	5	5	6	5	5
37	Female	Married	High school degree or equivalent (e.g. GED)	Employed full time	I do not have a tablet	Between 1 and 2 hours	Less than 1 hour	Social networks (Facebook, Google+, etc.), Media sharing networks (Instagram, YouTube, Pinterest, etc.)	4	4	2	2	2	5	5	5	1	1	Very expensive	Slightly cheap	Very expensive	Very expensive	Slightly cheap	Slightly cheap	Slightly cheap	Very expensive	1	1	1	1	1	1	1	1	1	1	1	1	5	2	3	5	4	4	1	1	1	1	1
59	Female	Married	Associate degree (e.g. AA, AS)	Employed full time	I do not have a tablet	I do not have a smartphone	Between 1 and 2 hours	Social networks (Facebook, Google+, etc.)	3	4	5	5	5	1	1	1	4	4	Expensive	Expensive	Expensive	Very expensive	Very expensive	Expensive	Expensive	Very expensive	2	2	2	2	2	2	3	3	3	3	3	3	3	3	3	3	3	3	1	1	1	1	2
39	Male	Single (never married)	High school degree or equivalent (e.g. GED)	Self-employed	I do not use my tablet to go on social media	Less than 1 hour	Less than 1 hour	Social networks (Facebook, Google+, etc.), Business-focused social networks (LinkedIn, AngelList, BranchOut, etc.), Media sharing networks (Instagram, YouTube, Pinterest, etc.), Microblogging (Twitter, Tumblr, etc.), Discussion forums (Reddit, Quora, Digg, etc.), Consumer review networks (Yelp, Zomato, TripAdvisor, etc.)	2	1	6	5	5	1	1	1	3	5	Very expensive	Slightly cheap	Expensive	Very expensive	Very expensive	Very cheap	Cheap	Slightly cheap	5	3	5	5	6	5	2	3	2	2	1	1	3	6	5	5	4	1	1	1	6	1	1
30	Male	Single (never married)	High school degree or equivalent (e.g. GED)	Employed full time	Between 1 and 2 hours	Between 1 and 2 hours	Less than 1 hour	Social networks (Facebook, Google+, etc.), Media sharing networks (Instagram, YouTube, Pinterest, etc.), Microblogging (Twitter, Tumblr, etc.)	4	5	6	6	6	1	1	1	3	4	Expensive	Slightly expensive	Cheap	Slightly cheap	Slightly cheap	Very cheap	Cheap	Slightly expensive	5	6	6	5	4	5	6	5	5	6	6	6	6	4	5	6	6	6	6	6	5	5	6
52	Male	Single (never married)	Master’s degree (e.g. MA, MS, MEd)	Employed part time	I do not have a tablet	Less than 1 hour	Less than 1 hour	Social networks (Facebook, Google+, etc.), Media sharing networks (Instagram, YouTube, Pinterest, etc.), Discussion forums (Reddit, Quora, Digg, etc.)	5	3	1	1	1	1	1	1	2	3	Expensive	Slightly expensive	Very expensive	Very expensive	Slightly expensive	Slightly expensive	Slightly cheap	Expensive	1	1	1	1	1	1	1	2	2	2	1	1	4	5	4	5	5	4	1	1	3	1	1
25	Male	In a relationship	Some college, no degree	Employed full time	Between 1 and 2 hours	Less than 1 hour	Less than 1 hour	Social networks (Facebook, Google+, etc.), Business-focused social networks (LinkedIn, AngelList, BranchOut, etc.)	2	5	4	3	4	4	3	4	4	4	Slightly cheap	Slightly expensive	Slightly expensive	Cheap	Slightly cheap	Slightly expensive	Slightly expensive	Slightly cheap	3	4	4	3	3	4	4	5	3	2	4	3	4	3	3	4	4	3	3	4	4	3	3
34	Male	Single (never married)	Master’s degree (e.g. MA, MS, MEd)	Employed full time	I do not have a tablet	Between 2 and 4 hours	I do not use my computer to go on social media	Social networks (Facebook, Google+, etc.), Media sharing networks (Instagram, YouTube, Pinterest, etc.)	4	1	2	1	2	1	1	1	4	5	Very expensive	Expensive	Very expensive	Very expensive	Very expensive	Very expensive	Expensive	Very expensive	1	1	1	1	3	1	2	1	1	4	1	1	3	1	2	1	1	1	3	4	5	3	2
31	Female	Divorced	Some college, no degree	Employed full time	I do not use my tablet to go on social media	Between 2 and 4 hours	Less than 1 hour	Social networks (Facebook, Google+, etc.), Media sharing networks (Instagram, YouTube, Pinterest, etc.), Discussion forums (Reddit, Quora, Digg, etc.), Consumer review networks (Yelp, Zomato, TripAdvisor, etc.)	3	4	6	6	6	1	1	1	5	5	Slightly expensive	Slightly expensive	Expensive	Very expensive	Slightly expensive	Slightly expensive	Slightly expensive	Very expensive	6	5	5	5	5	5	5	6	5	4	5	5	5	2	2	5	5	5	5	5	6	5	5
32	Male	Single (never married)	Bachelor’s degree (e.g. BA, BS)	Employed full time	I do not have a tablet	Less than 1 hour	Less than 1 hour	Social networks (Facebook, Google+, etc.), Business-focused social networks (LinkedIn, AngelList, BranchOut, etc.), Media sharing networks (Instagram, YouTube, Pinterest, etc.), Microblogging (Twitter, Tumblr, etc.), Discussion forums (Reddit, Quora, Digg, etc.)	5	5	6	6	2	5	2	1	4	4	Slightly expensive	Expensive	Very expensive	Very expensive	Cheap	Slightly expensive	Expensive	Very expensive	5	6	5	6	3	5	5	5	4	5	6	5	5	6	5	6	5	4	6	2	6	5	6
40	Male	Married	Bachelor’s degree (e.g. BA, BS)	Employed full time	Less than 1 hour	Between 1 and 2 hours	Between 1 and 2 hours	Social networks (Facebook, Google+, etc.), Business-focused social networks (LinkedIn, AngelList, BranchOut, etc.), Media sharing networks (Instagram, YouTube, Pinterest, etc.), Microblogging (Twitter, Tumblr, etc.), Consumer review networks (Yelp, Zomato, TripAdvisor, etc.)	5	5	6	6	5	5	5	5	6	5	Very expensive	Expensive	Expensive	Very expensive	Slightly expensive	Slightly expensive	Slightly expensive	Expensive	5	5	6	6	6	5	5	6	5	6	5	5	5	6	5	6	6	6	6	5	6	6	6
38	Male	Married	Some college, no degree	Unemployed and currently looking for work	Between 1 and 2 hours	Between 2 and 4 hours	Between 2 and 4 hours	Social networks (Facebook, Google+, etc.), Business-focused social networks (LinkedIn, AngelList, BranchOut, etc.), Media sharing networks (Instagram, YouTube, Pinterest, etc.), Microblogging (Twitter, Tumblr, etc.), Discussion forums (Reddit, Quora, Digg, etc.), Consumer review networks (Yelp, Zomato, TripAdvisor, etc.)	5	5	5	5	5	3	2	2	4	4	Expensive	Slightly expensive	Slightly cheap	Very expensive	Slightly expensive	Cheap	Slightly expensive	Expensive	5	5	5	5	5	5	5	5	5	5	5	5	5	5	5	5	5	5	6	6	6	5	5
29	Female	Married	Bachelor’s degree (e.g. BA, BS)	Employed full time	Between 1 and 2 hours	More than 4 hours	More than 4 hours	Social networks (Facebook, Google+, etc.), Media sharing networks (Instagram, YouTube, Pinterest, etc.)	6	5	6	5	5	5	6	4	5	5	Very expensive	Expensive	Expensive	Expensive	Very expensive	Expensive	Expensive	Expensive	6	5	5	6	5	5	5	5	5	6	5	5	5	4	4	5	4	5	5	5	4	5	5
29	Male	Married	Bachelor’s degree (e.g. BA, BS)	Employed full time	More than 4 hours	More than 4 hours	More than 4 hours	Social networks (Facebook, Google+, etc.), Business-focused social networks (LinkedIn, AngelList, BranchOut, etc.), Media sharing networks (Instagram, YouTube, Pinterest, etc.), Discussion forums (Reddit, Quora, Digg, etc.), Consumer review networks (Yelp, Zomato, TripAdvisor, etc.)	5	3	4	3	5	3	5	3	5	3	Slightly expensive	Cheap	Slightly expensive	Slightly cheap	Slightly expensive	Slightly cheap	Cheap	Slightly expensive	5	3	5	3	5	3	5	2	5	4	2	5	5	2	5	3	5	3	5	3	5	4	3
25	Male	Married	Master’s degree (e.g. MA, MS, MEd)	Employed full time	I do not use my tablet to go on social media	Between 2 and 4 hours	More than 4 hours	Social networks (Facebook, Google+, etc.)	4	4	5	4	4	3	4	4	4	4	Slightly expensive	Expensive	Expensive	Slightly expensive	Expensive	Slightly expensive	Expensive	Expensive	4	5	4	4	4	4	4	5	4	4	5	4	4	4	4	5	4	4	4	4	3	4	3
56	Female	Single (never married)	Bachelor’s degree (e.g. BA, BS)	Employed full time	Less than 1 hour	I do not have a smartphone	Between 2 and 4 hours	Social networks (Facebook, Google+, etc.), Business-focused social networks (LinkedIn, AngelList, BranchOut, etc.), Media sharing networks (Instagram, YouTube, Pinterest, etc.), Microblogging (Twitter, Tumblr, etc.), Discussion forums (Reddit, Quora, Digg, etc.)	4	1	1	1	1	1	1	1	3	4	Slightly expensive	Expensive	Expensive	Very expensive	Expensive	Slightly expensive	Slightly expensive	Very expensive	3	3	2	3	5	2	3	4	2	3	4	3	2	4	4	4	4	2	1	1	2	1	2
27	Male	Single (never married)	Associate degree (e.g. AA, AS)	Employed full time	I do not use my tablet to go on social media	Between 1 and 2 hours	Between 1 and 2 hours	Social networks (Facebook, Google+, etc.), Business-focused social networks (LinkedIn, AngelList, BranchOut, etc.), Media sharing networks (Instagram, YouTube, Pinterest, etc.), Microblogging (Twitter, Tumblr, etc.), Discussion forums (Reddit, Quora, Digg, etc.), Consumer review networks (Yelp, Zomato, TripAdvisor, etc.)	4	4	6	6	6	2	1	1	6	6	Very expensive	Slightly expensive	Slightly expensive	Very expensive	Slightly expensive	Very cheap	Very cheap	Slightly cheap	5	5	5	5	6	5	4	4	4	4	4	4	6	6	6	6	6	6	6	6	6	6	6
27	Female	Married	Associate degree (e.g. AA, AS)	Employed full time	Between 1 and 2 hours	Between 2 and 4 hours	Between 2 and 4 hours	Social networks (Facebook, Google+, etc.), Microblogging (Twitter, Tumblr, etc.), Discussion forums (Reddit, Quora, Digg, etc.)	4	4	4	4	5	5	5	5	4	4	Slightly expensive	Slightly expensive	Slightly expensive	Slightly expensive	Slightly expensive	Slightly expensive	Slightly expensive	Slightly expensive	4	4	4	4	4	4	4	4	4	4	4	4	4	4	4	4	4	4	4	4	4	4	4
40	Male	Married	Master’s degree (e.g. MA, MS, MEd)	Employed full time	Between 1 and 2 hours	Less than 1 hour	Less than 1 hour	Social networks (Facebook, Google+, etc.), Business-focused social networks (LinkedIn, AngelList, BranchOut, etc.), Media sharing networks (Instagram, YouTube, Pinterest, etc.), Microblogging (Twitter, Tumblr, etc.), Discussion forums (Reddit, Quora, Digg, etc.), Consumer review networks (Yelp, Zomato, TripAdvisor, etc.)	5	4	1	1	1	1	1	1	1	1	Expensive	Expensive	Expensive	Expensive	Expensive	Expensive	Expensive	Expensive	1	3	3	3	3	4	2	2	3	3	3	3	3	3	3	3	3	3	3	3	3	3	3
46	Female	Single (never married)	Associate degree (e.g. AA, AS)	Employed full time	More than 4 hours	More than 4 hours	Between 1 and 2 hours	Social networks (Facebook, Google+, etc.), Business-focused social networks (LinkedIn, AngelList, BranchOut, etc.), Media sharing networks (Instagram, YouTube, Pinterest, etc.), Microblogging (Twitter, Tumblr, etc.), Discussion forums (Reddit, Quora, Digg, etc.), Consumer review networks (Yelp, Zomato, TripAdvisor, etc.)	5	6	6	6	5	6	6	4	4	5	Very expensive	Very expensive	Very expensive	Very expensive	Very expensive	Expensive	Expensive	Very expensive	5	4	5	5	5	5	6	6	6	6	6	6	4	6	4	4	5	5	5	6	6	6	6
38	Male	In a relationship	Associate degree (e.g. AA, AS)	Self-employed	I do not have a tablet	Less than 1 hour	Between 1 and 2 hours	Business-focused social networks (LinkedIn, AngelList, BranchOut, etc.), Media sharing networks (Instagram, YouTube, Pinterest, etc.), Microblogging (Twitter, Tumblr, etc.), Discussion forums (Reddit, Quora, Digg, etc.)	5	2	1	1	1	1	1	1	2	4	Slightly expensive	Expensive	Very expensive	Very expensive	Expensive	Slightly expensive	Slightly expensive	Expensive	2	1	2	2	3	2	3	2	1	3	2	2	2	3	2	2	3	1	1	2	4	2	2
43	Male	Single (never married)	Bachelor’s degree (e.g. BA, BS)	Employed full time	I do not have a tablet	Less than 1 hour	Between 1 and 2 hours	Social networks (Facebook, Google+, etc.), Business-focused social networks (LinkedIn, AngelList, BranchOut, etc.), Media sharing networks (Instagram, YouTube, Pinterest, etc.), Microblogging (Twitter, Tumblr, etc.), Discussion forums (Reddit, Quora, Digg, etc.), Consumer review networks (Yelp, Zomato, TripAdvisor, etc.)	5	4	6	6	6	1	1	1	1	1	Very expensive	Very expensive	Very expensive	Very expensive	Very expensive	Very expensive	Very expensive	Very expensive	1	1	1	1	1	1	2	2	2	5	1	1	2	2	2	2	2	2	1	1	1	1	1
34	Male	Married	Bachelor’s degree (e.g. BA, BS)	Employed full time	More than 4 hours	Between 2 and 4 hours	Between 1 and 2 hours	Social networks (Facebook, Google+, etc.)	6	5	4	5	4	5	4	4	5	4	Slightly expensive	Expensive	Slightly expensive	Expensive	Slightly expensive	Expensive	Slightly expensive	Expensive	5	4	5	4	3	4	3	5	4	5	4	5	3	5	4	3	4	3	5	3	5	3	4
48	Male	In a relationship	Bachelor’s degree (e.g. BA, BS)	Employed full time	I do not have a tablet	Less than 1 hour	Between 1 and 2 hours	Social networks (Facebook, Google+, etc.), Business-focused social networks (LinkedIn, AngelList, BranchOut, etc.), Media sharing networks (Instagram, YouTube, Pinterest, etc.), Microblogging (Twitter, Tumblr, etc.), Discussion forums (Reddit, Quora, Digg, etc.)	2	3	6	1	1	6	1	1	2	5	Very expensive	Cheap	Expensive	Expensive	Slightly expensive	Slightly cheap	Cheap	Cheap	1	1	1	1	4	1	2	3	4	2	2	2	3	4	3	4	3	3	1	1	3	1	2
28	Male	Married	Master’s degree (e.g. MA, MS, MEd)	Self-employed	Between 2 and 4 hours	Between 2 and 4 hours	Between 2 and 4 hours	Social networks (Facebook, Google+, etc.), Business-focused social networks (LinkedIn, AngelList, BranchOut, etc.), Media sharing networks (Instagram, YouTube, Pinterest, etc.), Microblogging (Twitter, Tumblr, etc.), Discussion forums (Reddit, Quora, Digg, etc.), Consumer review networks (Yelp, Zomato, TripAdvisor, etc.)	6	6	6	6	6	1	1	1	1	1	Very expensive	Slightly expensive	Expensive	Very expensive	Very expensive	Very cheap	Very cheap	Expensive	6	1	1	1	1	1	1	1	1	1	1	1	4	1	1	1	1	1	1	1	1	1	1
36	Male	Married	Professional degree (e.g. MD, DDS, DVM)	Employed full time	Less than 1 hour	More than 4 hours	Less than 1 hour	Media sharing networks (Instagram, YouTube, Pinterest, etc.)	5	6	5	5	5	6	5	6	5	6	Expensive	Slightly expensive	Expensive	Slightly expensive	Expensive	Slightly expensive	Expensive	Very expensive	6	5	6	5	6	5	6	5	6	5	6	5	4	5	4	5	4	5	4	5	5	4	5
46	Female	Married	Some college, no degree	Self-employed	I do not use my tablet to go on social media	I do not use my smartphone to go on social media	Between 1 and 2 hours	Social networks (Facebook, Google+, etc.), Media sharing networks (Instagram, YouTube, Pinterest, etc.), Microblogging (Twitter, Tumblr, etc.)	5	4	5	5	2	1	1	1	1	2	Expensive	Slightly expensive	Expensive	Expensive	Expensive	Slightly expensive	Slightly expensive	Expensive	4	5	4	4	2	5	3	2	3	3	3	3	5	4	4	5	5	4	1	1	1	1	1
42	Male	Married	Bachelor’s degree (e.g. BA, BS)	Employed full time	I do not have a tablet	Between 1 and 2 hours	Less than 1 hour	Social networks (Facebook, Google+, etc.), Business-focused social networks (LinkedIn, AngelList, BranchOut, etc.), Media sharing networks (Instagram, YouTube, Pinterest, etc.), Consumer review networks (Yelp, Zomato, TripAdvisor, etc.)	6	5	4	5	2	5	5	1	5	4	Very expensive	Expensive	Very expensive	Very expensive	Very expensive	Very expensive	Slightly expensive	Very expensive	5	6	5	5	3	5	6	4	5	5	5	6	6	5	6	6	6	5	6	4	5	4	6
29	Female	Married	Bachelor’s degree (e.g. BA, BS)	Employed full time	Between 1 and 2 hours	Between 1 and 2 hours	Between 1 and 2 hours	Social networks (Facebook, Google+, etc.), Business-focused social networks (LinkedIn, AngelList, BranchOut, etc.), Media sharing networks (Instagram, YouTube, Pinterest, etc.), Microblogging (Twitter, Tumblr, etc.), Discussion forums (Reddit, Quora, Digg, etc.), Consumer review networks (Yelp, Zomato, TripAdvisor, etc.)	5	4	6	5	3	4	3	2	5	4	Expensive	Slightly expensive	Expensive	Slightly expensive	Slightly cheap	Slightly expensive	Expensive	Slightly expensive	5	4	6	5	4	5	5	4	6	5	4	6	5	4	5	6	5	4	4	5	6	5	4
22	Male	Married	Master’s degree (e.g. MA, MS, MEd)	Employed full time	Between 1 and 2 hours	More than 4 hours	Between 2 and 4 hours	Social networks (Facebook, Google+, etc.), Media sharing networks (Instagram, YouTube, Pinterest, etc.), Microblogging (Twitter, Tumblr, etc.)	5	5	4	4	3	4	4	5	4	4	Slightly expensive	Expensive	Slightly expensive	Expensive	Expensive	Slightly expensive	Expensive	Slightly expensive	5	5	5	4	5	4	5	4	4	5	4	4	3	3	4	3	4	4	4	5	4	4	3
37	Male	Single (never married)	Bachelor’s degree (e.g. BA, BS)	Employed full time	Less than 1 hour	Less than 1 hour	Less than 1 hour	Social networks (Facebook, Google+, etc.), Business-focused social networks (LinkedIn, AngelList, BranchOut, etc.), Media sharing networks (Instagram, YouTube, Pinterest, etc.), Microblogging (Twitter, Tumblr, etc.), Discussion forums (Reddit, Quora, Digg, etc.), Consumer review networks (Yelp, Zomato, TripAdvisor, etc.)	3	5	6	6	6	1	1	1	1	1	Slightly cheap	Slightly expensive	Very expensive	Very expensive	Slightly expensive	Cheap	Cheap	Slightly expensive	4	4	4	4	5	4	2	2	2	2	1	1	4	6	6	6	5	4	5	5	5	5	5
30	Male	Married	Bachelor’s degree (e.g. BA, BS)	Employed full time	Between 2 and 4 hours	More than 4 hours	Less than 1 hour	Social networks (Facebook, Google+, etc.), Business-focused social networks (LinkedIn, AngelList, BranchOut, etc.), Media sharing networks (Instagram, YouTube, Pinterest, etc.), Microblogging (Twitter, Tumblr, etc.), Discussion forums (Reddit, Quora, Digg, etc.), Consumer review networks (Yelp, Zomato, TripAdvisor, etc.)	5	4	4	1	5	1	1	3	2	1	Very expensive	Expensive	Slightly expensive	Very expensive	Slightly cheap	Expensive	Cheap	Very expensive	2	3	4	4	2	1	4	4	5	4	4	3	4	5	4	3	2	4	2	3	4	3	2
73	Female	Widowed	Doctorate (e.g. PhD, EdD)	Employed part time	I do not have a tablet	I do not use my smartphone to go on social media	Less than 1 hour	Social networks (Facebook, Google+, etc.), Media sharing networks (Instagram, YouTube, Pinterest, etc.)	5	1	1	1	1	1	1	1	1	4	Very expensive	Expensive	Very expensive	Very expensive	Expensive	Slightly expensive	Slightly expensive	Very expensive	1	1	1	1	1	2	1	1	1	1	1	1	1	1	1	1	1	1	1	1	4	1	1
25	Female	Single (never married)	Master’s degree (e.g. MA, MS, MEd)	Employed full time	I do not have a tablet	Between 1 and 2 hours	Less than 1 hour	Social networks (Facebook, Google+, etc.), Business-focused social networks (LinkedIn, AngelList, BranchOut, etc.), Media sharing networks (Instagram, YouTube, Pinterest, etc.), Microblogging (Twitter, Tumblr, etc.)	4	4	1	1	3	4	3	3	4	2	Slightly expensive	Expensive	Expensive	Slightly cheap	Slightly expensive	Slightly expensive	Slightly expensive	Slightly cheap	3	4	5	2	4	5	3	4	5	4	3	4	5	3	4	4	5	4	5	3	2	4	5
66	Female	Divorced	High school degree or equivalent (e.g. GED)	Employed full time	I do not have a tablet	Between 2 and 4 hours	More than 4 hours	Social networks (Facebook, Google+, etc.), Business-focused social networks (LinkedIn, AngelList, BranchOut, etc.), Media sharing networks (Instagram, YouTube, Pinterest, etc.), Microblogging (Twitter, Tumblr, etc.), Discussion forums (Reddit, Quora, Digg, etc.)	6	4	6	6	6	1	1	1	2	2	Very expensive	Very expensive	Very expensive	Very expensive	Very expensive	Very expensive	Very expensive	Very expensive	5	5	5	5	5	1	5	5	5	5	5	5	5	5	5	5	5	5	5	5	6	5	5
20	Female	Single (never married)	Bachelor’s degree (e.g. BA, BS)	Student	I do not have a tablet	More than 4 hours	I do not have a computer	Social networks (Facebook, Google+, etc.), Media sharing networks (Instagram, YouTube, Pinterest, etc.), Microblogging (Twitter, Tumblr, etc.), Discussion forums (Reddit, Quora, Digg, etc.), Consumer review networks (Yelp, Zomato, TripAdvisor, etc.)	5	5	4	5	5	2	4	5	2	5	Very expensive	Very expensive	Expensive	Very expensive	Very expensive	Expensive	Cheap	Slightly cheap	5	5	4	5	4	4	5	4	5	4	5	4	5	5	4	4	4	5	5	5	4	5	4
68	Female	Divorced	Bachelor’s degree (e.g. BA, BS)	Employed part time	I do not have a tablet	I do not use my smartphone to go on social media	Less than 1 hour	Social networks (Facebook, Google+, etc.), Business-focused social networks (LinkedIn, AngelList, BranchOut, etc.), Microblogging (Twitter, Tumblr, etc.)	4	1	6	6	6	1	1	1	3	6	Very expensive	Expensive	Very expensive	Very expensive	Expensive	Slightly expensive	Very expensive	Very expensive	1	1	1	1	1	1	1	1	1	1	1	1	5	5	5	5	5	5	1	1	1	1	1
43	Female	Married	Bachelor’s degree (e.g. BA, BS)	Employed full time	Between 2 and 4 hours	Less than 1 hour	I do not use my computer to go on social media	Social networks (Facebook, Google+, etc.), Business-focused social networks (LinkedIn, AngelList, BranchOut, etc.), Media sharing networks (Instagram, YouTube, Pinterest, etc.), Microblogging (Twitter, Tumblr, etc.), Discussion forums (Reddit, Quora, Digg, etc.)	4	5	6	6	6	1	1	1	3	3	Very expensive	Slightly cheap	Very expensive	Very expensive	Expensive	Expensive	Slightly cheap	Slightly expensive	6	6	6	6	1	6	6	6	4	4	4	4	6	6	6	6	6	6	6	6	6	6	6
42	Female	Married	Master’s degree (e.g. MA, MS, MEd)	Employed full time	Between 1 and 2 hours	Less than 1 hour	Less than 1 hour	Social networks (Facebook, Google+, etc.), Business-focused social networks (LinkedIn, AngelList, BranchOut, etc.), Media sharing networks (Instagram, YouTube, Pinterest, etc.), Discussion forums (Reddit, Quora, Digg, etc.)	5	4	1	1	1	1	1	1	4	4	Very expensive	Very expensive	Very expensive	Very expensive	Very expensive	Very expensive	Very expensive	Very expensive	4	3	3	3	5	3	1	2	1	2	2	2	1	1	2	1	1	1	1	1	1	1	1
37	Female	Married	Bachelor’s degree (e.g. BA, BS)	Employed full time	Less than 1 hour	Less than 1 hour	Less than 1 hour	Social networks (Facebook, Google+, etc.), Business-focused social networks (LinkedIn, AngelList, BranchOut, etc.), Media sharing networks (Instagram, YouTube, Pinterest, etc.), Microblogging (Twitter, Tumblr, etc.), Discussion forums (Reddit, Quora, Digg, etc.), Consumer review networks (Yelp, Zomato, TripAdvisor, etc.)	5	5	5	5	5	1	1	1	4	4	Very expensive	Very expensive	Very expensive	Very expensive	Slightly expensive	Slightly cheap	Slightly cheap	Expensive	6	6	6	6	6	6	4	4	6	5	4	4	6	6	6	6	6	6	6	5	6	6	6
53	Female	Married	Some college, no degree	Self-employed	I do not use my tablet to go on social media	I do not have a smartphone	Less than 1 hour	Social networks (Facebook, Google+, etc.), Microblogging (Twitter, Tumblr, etc.)	6	2	3	3	3	1	1	1	1	1	Very expensive	Very expensive	Very expensive	Very expensive	Very expensive	Very expensive	Very expensive	Very expensive	1	1	1	1	1	1	1	1	1	1	1	1	2	1	3	2	2	3	2	1	2	2	1
36	Female	Married	Bachelor’s degree (e.g. BA, BS)	Employed full time	Between 1 and 2 hours	Between 1 and 2 hours	Between 2 and 4 hours	Social networks (Facebook, Google+, etc.), Business-focused social networks (LinkedIn, AngelList, BranchOut, etc.), Media sharing networks (Instagram, YouTube, Pinterest, etc.), Microblogging (Twitter, Tumblr, etc.)	5	5	5	3	3	2	4	3	2	4	Expensive	Slightly cheap	Slightly expensive	Very expensive	Slightly expensive	Cheap	Slightly cheap	Very expensive	2	2	2	2	2	1	4	3	2	5	3	2	3	5	3	2	3	3	2	3	2	3	3
58	Male	Married	Bachelor’s degree (e.g. BA, BS)	Employed full time	I do not have a tablet	Less than 1 hour	Less than 1 hour	Social networks (Facebook, Google+, etc.), Business-focused social networks (LinkedIn, AngelList, BranchOut, etc.), Media sharing networks (Instagram, YouTube, Pinterest, etc.), Microblogging (Twitter, Tumblr, etc.), Discussion forums (Reddit, Quora, Digg, etc.)	3	5	6	6	6	1	1	1	4	6	Very expensive	Slightly expensive	Very expensive	Very expensive	Expensive	Slightly expensive	Cheap	Expensive	3	3	4	4	5	3	2	3	2	4	2	2	5	5	4	5	5	3	5	5	6	5	5
38	Female	Married	Bachelor’s degree (e.g. BA, BS)	Employed part time	I do not have a tablet	Between 1 and 2 hours	Between 2 and 4 hours	Social networks (Facebook, Google+, etc.), Business-focused social networks (LinkedIn, AngelList, BranchOut, etc.), Media sharing networks (Instagram, YouTube, Pinterest, etc.)	6	2	4	3	2	1	1	1	1	4	Very expensive	Slightly cheap	Very expensive	Very expensive	Very expensive	Expensive	Slightly expensive	Very expensive	1	1	1	1	5	2	2	1	1	1	1	1	6	5	6	5	6	5	1	1	2	1	1
35	Female	In a relationship	Bachelor’s degree (e.g. BA, BS)	Employed full time	I do not use my tablet to go on social media	Between 2 and 4 hours	Between 2 and 4 hours	Social networks (Facebook, Google+, etc.), Business-focused social networks (LinkedIn, AngelList, BranchOut, etc.), Media sharing networks (Instagram, YouTube, Pinterest, etc.), Microblogging (Twitter, Tumblr, etc.), Discussion forums (Reddit, Quora, Digg, etc.), Consumer review networks (Yelp, Zomato, TripAdvisor, etc.)	4	4	6	6	6	1	1	1	2	4	Very expensive	Very expensive	Slightly expensive	Very expensive	Slightly cheap	Slightly cheap	Cheap	Very expensive	3	3	2	4	2	5	2	2	3	3	3	3	4	2	4	3	4	3	1	1	1	1	1
40	Male	Married	Some college, no degree	Self-employed	Less than 1 hour	Less than 1 hour	Between 2 and 4 hours	Social networks (Facebook, Google+, etc.), Microblogging (Twitter, Tumblr, etc.)	5	6	4	5	6	4	6	2	5	5	Expensive	Slightly expensive	Very expensive	Expensive	Slightly cheap	Very expensive	Expensive	Slightly expensive	5	3	6	5	4	6	4	6	3	6	5	5	3	6	5	4	6	4	5	4	6	6	5
43	Female	Married	Some college, no degree	Employed full time	Less than 1 hour	Less than 1 hour	Less than 1 hour	Social networks (Facebook, Google+, etc.), Business-focused social networks (LinkedIn, AngelList, BranchOut, etc.), Media sharing networks (Instagram, YouTube, Pinterest, etc.)	4	3	3	4	4	3	4	3	3	4	Slightly cheap	Expensive	Slightly expensive	Expensive	Slightly expensive	Slightly cheap	Cheap	Very expensive	4	4	4	4	6	4	4	5	4	3	4	5	4	4	4	4	4	4	3	4	5	3	4
27	Male	In a relationship	Bachelor’s degree (e.g. BA, BS)	Employed full time	I do not have a tablet	More than 4 hours	More than 4 hours	Social networks (Facebook, Google+, etc.), Business-focused social networks (LinkedIn, AngelList, BranchOut, etc.), Media sharing networks (Instagram, YouTube, Pinterest, etc.), Microblogging (Twitter, Tumblr, etc.), Discussion forums (Reddit, Quora, Digg, etc.), Consumer review networks (Yelp, Zomato, TripAdvisor, etc.)	4	5	6	2	5	1	1	1	6	6	Expensive	Expensive	Very expensive	Very expensive	Cheap	Cheap	Slightly cheap	Expensive	3	3	4	4	6	3	5	5	4	5	5	4	6	6	6	6	6	6	4	5	6	4	5
59	Female	Married	Associate degree (e.g. AA, AS)	Employed part time	I do not have a tablet	Between 2 and 4 hours	Between 1 and 2 hours	Social networks (Facebook, Google+, etc.), Business-focused social networks (LinkedIn, AngelList, BranchOut, etc.)	5	4	5	5	5	5	5	4	4	6	Very expensive	Slightly expensive	Very expensive	Very expensive	Slightly expensive	Slightly expensive	Slightly cheap	Slightly expensive	6	5	5	5	6	5	2	2	3	4	4	3	4	4	3	4	4	3	2	2	2	2	2
47	Male	Married	Bachelor’s degree (e.g. BA, BS)	Employed full time	Less than 1 hour	Between 1 and 2 hours	Between 1 and 2 hours	Social networks (Facebook, Google+, etc.), Business-focused social networks (LinkedIn, AngelList, BranchOut, etc.), Media sharing networks (Instagram, YouTube, Pinterest, etc.), Microblogging (Twitter, Tumblr, etc.), Discussion forums (Reddit, Quora, Digg, etc.)	4	4	5	5	5	4	4	4	5	5	Expensive	Expensive	Slightly expensive	Very expensive	Slightly expensive	Slightly expensive	Slightly cheap	Expensive	3	3	3	3	2	3	3	3	3	3	3	3	5	5	5	5	5	5	3	4	4	4	4
41	Female	Married	Bachelor’s degree (e.g. BA, BS)	Employed full time	I do not use my tablet to go on social media	Between 1 and 2 hours	Between 1 and 2 hours	Social networks (Facebook, Google+, etc.), Business-focused social networks (LinkedIn, AngelList, BranchOut, etc.), Media sharing networks (Instagram, YouTube, Pinterest, etc.), Microblogging (Twitter, Tumblr, etc.), Discussion forums (Reddit, Quora, Digg, etc.)	4	1	6	4	6	5	1	2	1	1	Very expensive	Slightly cheap	Slightly expensive	Very expensive	Cheap	Expensive	Cheap	Very expensive	5	4	3	4	5	5	1	1	1	1	1	1	4	6	5	4	5	5	1	1	1	1	1
50	Female	Married	Master’s degree (e.g. MA, MS, MEd)	Employed full time	I do not use my tablet to go on social media	Between 2 and 4 hours	Between 1 and 2 hours	Social networks (Facebook, Google+, etc.), Media sharing networks (Instagram, YouTube, Pinterest, etc.), Microblogging (Twitter, Tumblr, etc.), Discussion forums (Reddit, Quora, Digg, etc.), Consumer review networks (Yelp, Zomato, TripAdvisor, etc.)	5	5	2	2	1	1	1	1	1	1	Very expensive	Very expensive	Slightly expensive	Expensive	Slightly expensive	Cheap	Slightly expensive	Very expensive	1	2	1	1	1	1	2	1	5	6	1	4	6	2	5	1	3	4	5	6	4	6	2
44	Female	Divorced	Some college, no degree	Self-employed	Less than 1 hour	Less than 1 hour	Less than 1 hour	Social networks (Facebook, Google+, etc.), Business-focused social networks (LinkedIn, AngelList, BranchOut, etc.), Media sharing networks (Instagram, YouTube, Pinterest, etc.), Microblogging (Twitter, Tumblr, etc.)	6	6	1	4	4	1	1	1	1	1	Very expensive	Very expensive	Very expensive	Very expensive	Very expensive	Very expensive	Very expensive	Very expensive	1	1	1	1	1	1	1	1	1	1	1	1	6	6	4	5	6	4	4	4	4	4	4
27	Female	Married	Bachelor’s degree (e.g. BA, BS)	Employed full time	More than 4 hours	More than 4 hours	More than 4 hours	Social networks (Facebook, Google+, etc.), Business-focused social networks (LinkedIn, AngelList, BranchOut, etc.), Media sharing networks (Instagram, YouTube, Pinterest, etc.), Discussion forums (Reddit, Quora, Digg, etc.), Consumer review networks (Yelp, Zomato, TripAdvisor, etc.)	6	6	5	6	5	5	6	5	5	5	Expensive	Very expensive	Expensive	Slightly expensive	Expensive	Expensive	Expensive	Very expensive	6	6	4	6	5	6	6	5	6	4	5	6	5	5	6	5	5	6	5	6	6	5	6
37	Female	In a relationship	Bachelor’s degree (e.g. BA, BS)	Employed full time	More than 4 hours	More than 4 hours	Between 1 and 2 hours	Social networks (Facebook, Google+, etc.), Business-focused social networks (LinkedIn, AngelList, BranchOut, etc.), Media sharing networks (Instagram, YouTube, Pinterest, etc.), Microblogging (Twitter, Tumblr, etc.), Discussion forums (Reddit, Quora, Digg, etc.), Consumer review networks (Yelp, Zomato, TripAdvisor, etc.)	6	6	6	1	6	1	1	1	6	6	Very expensive	Very expensive	Very expensive	Very expensive	Very expensive	Very expensive	Very expensive	Very expensive	1	1	1	1	1	1	1	1	1	1	1	1	6	6	6	6	6	6	1	1	1	1	1
40	Male	Married	Master’s degree (e.g. MA, MS, MEd)	Self-employed	I do not use my tablet to go on social media	Less than 1 hour	Between 1 and 2 hours	Social networks (Facebook, Google+, etc.), Media sharing networks (Instagram, YouTube, Pinterest, etc.), Microblogging (Twitter, Tumblr, etc.), Discussion forums (Reddit, Quora, Digg, etc.)	3	5	6	5	6	1	1	1	5	6	Slightly expensive	Slightly cheap	Expensive	Very expensive	Slightly cheap	Very cheap	Cheap	Cheap	4	6	5	5	2	4	2	3	4	3	2	1	6	6	6	6	5	6	5	5	6	5	2
45	Male	Single (never married)	Bachelor’s degree (e.g. BA, BS)	Employed full time	Between 1 and 2 hours	Between 1 and 2 hours	Less than 1 hour	Social networks (Facebook, Google+, etc.), Media sharing networks (Instagram, YouTube, Pinterest, etc.), Microblogging (Twitter, Tumblr, etc.)	5	2	1	1	1	1	1	1	1	3	Expensive	Very expensive	Expensive	Very expensive	Expensive	Slightly cheap	Cheap	Expensive	1	1	1	1	2	1	1	1	2	2	1	1	1	1	1	1	1	1	1	1	2	1	1
29	Male	Single (never married)	High school degree or equivalent (e.g. GED)	Unemployed and currently looking for work	I do not have a tablet	I do not use my smartphone to go on social media	I do not use my computer to go on social media	Social networks (Facebook, Google+, etc.), Media sharing networks (Instagram, YouTube, Pinterest, etc.), Discussion forums (Reddit, Quora, Digg, etc.)	4	4	2	2	1	3	3	1	1	1	Very expensive	Very expensive	Very expensive	Very expensive	Very expensive	Very expensive	Very expensive	Very expensive	1	1	1	1	1	1	1	1	1	1	1	1	1	1	1	1	1	1	1	1	1	1	1
36	Female	Married	High school degree or equivalent (e.g. GED)	Employed full time	I do not use my tablet to go on social media	Between 2 and 4 hours	Between 2 and 4 hours	Social networks (Facebook, Google+, etc.), Media sharing networks (Instagram, YouTube, Pinterest, etc.), Discussion forums (Reddit, Quora, Digg, etc.)	4	2	6	6	6	1	1	1	5	6	Very expensive	Very expensive	Very expensive	Very expensive	Very expensive	Cheap	Cheap	Very expensive	2	1	1	1	4	5	4	5	4	4	5	5	6	6	6	6	6	2	1	1	1	1	1
27	Male	Single (never married)	Bachelor’s degree (e.g. BA, BS)	Employed full time	Between 1 and 2 hours	Between 2 and 4 hours	More than 4 hours	Social networks (Facebook, Google+, etc.), Business-focused social networks (LinkedIn, AngelList, BranchOut, etc.), Media sharing networks (Instagram, YouTube, Pinterest, etc.), Microblogging (Twitter, Tumblr, etc.), Discussion forums (Reddit, Quora, Digg, etc.), Consumer review networks (Yelp, Zomato, TripAdvisor, etc.)	1	5	5	1	4	4	1	1	3	6	Very expensive	Very expensive	Cheap	Very expensive	Very expensive	Very cheap	Very cheap	Very expensive	6	1	4	6	5	6	2	5	4	4	5	4	4	4	6	5	1	3	6	6	6	6	6
40	Female	Married	High school degree or equivalent (e.g. GED)	Employed full time	I do not use my tablet to go on social media	Between 2 and 4 hours	Between 2 and 4 hours	Social networks (Facebook, Google+, etc.), Business-focused social networks (LinkedIn, AngelList, BranchOut, etc.), Media sharing networks (Instagram, YouTube, Pinterest, etc.), Microblogging (Twitter, Tumblr, etc.), Discussion forums (Reddit, Quora, Digg, etc.), Consumer review networks (Yelp, Zomato, TripAdvisor, etc.)	5	3	6	6	6	1	1	1	3	2	Very expensive	Very expensive	Very expensive	Very expensive	Very expensive	Very expensive	Very expensive	Very expensive	1	4	3	2	2	1	4	3	3	3	3	2	2	3	3	4	3	3	4	3	4	3	4
39	Male	In a relationship	Bachelor’s degree (e.g. BA, BS)	Employed full time	Less than 1 hour	Less than 1 hour	Less than 1 hour	Social networks (Facebook, Google+, etc.), Business-focused social networks (LinkedIn, AngelList, BranchOut, etc.), Media sharing networks (Instagram, YouTube, Pinterest, etc.), Microblogging (Twitter, Tumblr, etc.), Discussion forums (Reddit, Quora, Digg, etc.)	4	5	6	5	6	1	1	1	2	3	Slightly expensive	Slightly expensive	Slightly expensive	Expensive	Cheap	Slightly cheap	Cheap	Slightly expensive	3	4	5	4	1	1	2	4	2	2	3	3	3	4	2	4	2	3	3	3	5	3	1
38	Male	Single (never married)	Bachelor’s degree (e.g. BA, BS)	Unemployed and currently looking for work	I do not have a tablet	I do not have a smartphone	Between 2 and 4 hours	Social networks (Facebook, Google+, etc.), Media sharing networks (Instagram, YouTube, Pinterest, etc.), Discussion forums (Reddit, Quora, Digg, etc.)	3	2	2	3	2	1	1	1	1	1	Very expensive	Expensive	Very expensive	Very expensive	Slightly expensive	Very expensive	Slightly cheap	Expensive	2	3	3	3	3	2	1	1	1	3	2	2	4	3	3	3	3	3	1	1	1	1	1
38	Female	Married	Some college, no degree	Employed part time	Between 2 and 4 hours	Between 2 and 4 hours	Between 2 and 4 hours	Social networks (Facebook, Google+, etc.), Business-focused social networks (LinkedIn, AngelList, BranchOut, etc.), Media sharing networks (Instagram, YouTube, Pinterest, etc.), Microblogging (Twitter, Tumblr, etc.), Consumer review networks (Yelp, Zomato, TripAdvisor, etc.)	2	3	5	5	5	1	1	1	4	4	Slightly cheap	Slightly cheap	Slightly expensive	Very expensive	Expensive	Slightly cheap	Cheap	Cheap	3	3	3	3	6	3	4	3	3	3	4	3	3	4	3	3	3	4	3	3	3	4	4
29	Female	In a relationship	High school degree or equivalent (e.g. GED)	Self-employed	I do not use my tablet to go on social media	Between 2 and 4 hours	I do not use my computer to go on social media	Social networks (Facebook, Google+, etc.), Business-focused social networks (LinkedIn, AngelList, BranchOut, etc.), Media sharing networks (Instagram, YouTube, Pinterest, etc.)	2	4	6	5	6	2	1	1	5	5	Very expensive	Slightly expensive	Very expensive	Very expensive	Slightly expensive	Slightly cheap	Slightly cheap	Expensive	3	2	2	2	1	1	4	5	5	5	4	4	4	6	4	5	5	4	3	2	5	3	3
46	Female	In a relationship	Bachelor’s degree (e.g. BA, BS)	Employed full time	I do not use my tablet to go on social media	Less than 1 hour	Less than 1 hour	Social networks (Facebook, Google+, etc.), Media sharing networks (Instagram, YouTube, Pinterest, etc.), Discussion forums (Reddit, Quora, Digg, etc.)	2	1	1	1	1	1	1	1	4	5	Very expensive	Expensive	Expensive	Very expensive	Very expensive	Expensive	Expensive	Very expensive	1	1	1	1	2	1	4	5	3	6	3	1	1	5	1	5	2	1	1	1	4	1	1
31	Male	Single (never married)	Bachelor’s degree (e.g. BA, BS)	Employed full time	I do not use my tablet to go on social media	Between 1 and 2 hours	Between 1 and 2 hours	Social networks (Facebook, Google+, etc.), Business-focused social networks (LinkedIn, AngelList, BranchOut, etc.), Media sharing networks (Instagram, YouTube, Pinterest, etc.), Microblogging (Twitter, Tumblr, etc.), Discussion forums (Reddit, Quora, Digg, etc.)	4	4	6	6	6	1	1	1	3	4	Slightly expensive	Slightly expensive	Slightly expensive	Slightly expensive	Slightly expensive	Slightly expensive	Slightly expensive	Slightly expensive	4	4	4	4	6	4	3	4	4	4	4	4	5	6	4	5	5	4	2	2	2	2	2
56	Female	Married	Bachelor’s degree (e.g. BA, BS)	Employed full time	Between 1 and 2 hours	Between 1 and 2 hours	Less than 1 hour	Social networks (Facebook, Google+, etc.), Business-focused social networks (LinkedIn, AngelList, BranchOut, etc.), Media sharing networks (Instagram, YouTube, Pinterest, etc.), Discussion forums (Reddit, Quora, Digg, etc.)	4	4	5	5	5	2	2	2	3	3	Slightly expensive	Slightly expensive	Slightly expensive	Slightly expensive	Slightly expensive	Slightly expensive	Cheap	Cheap	5	5	5	5	5	5	2	2	2	2	2	2	2	2	2	2	2	2	5	5	5	5	5
48	Male	Married	Bachelor’s degree (e.g. BA, BS)	Employed full time	Between 2 and 4 hours	Between 2 and 4 hours	I do not use my computer to go on social media	Social networks (Facebook, Google+, etc.)	6	6	6	6	6	1	1	1	1	1	Very expensive	Slightly expensive	Very expensive	Very expensive	Very expensive	Very expensive	Cheap	Very expensive	6	6	4	4	1	5	5	4	5	5	5	4	5	3	4	4	4	4	5	4	1	3	3
33	Male	Single (never married)	Some college, no degree	Student	I do not use my tablet to go on social media	Less than 1 hour	Between 1 and 2 hours	Social networks (Facebook, Google+, etc.), Business-focused social networks (LinkedIn, AngelList, BranchOut, etc.), Media sharing networks (Instagram, YouTube, Pinterest, etc.)	2	2	5	4	3	3	1	1	4	2	Expensive	Slightly expensive	Expensive	Slightly expensive	Cheap	Cheap	Very cheap	Slightly expensive	2	2	2	2	4	2	4	4	4	3	2	2	4	5	4	4	4	2	2	2	4	2	2
37	Female	Married	High school degree or equivalent (e.g. GED)	Home maker	I do not use my tablet to go on social media	Between 1 and 2 hours	I do not use my computer to go on social media	Social networks (Facebook, Google+, etc.), Media sharing networks (Instagram, YouTube, Pinterest, etc.), Microblogging (Twitter, Tumblr, etc.), Discussion forums (Reddit, Quora, Digg, etc.)	2	4	5	6	4	3	2	1	6	6	Slightly expensive	Slightly cheap	Very expensive	Expensive	Slightly cheap	Cheap	Expensive	Very expensive	6	5	5	6	6	5	5	6	6	6	6	6	6	6	6	6	6	6	5	4	6	6	5
20	Male	Single (never married)	Bachelor’s degree (e.g. BA, BS)	Student	I do not have a tablet	Between 2 and 4 hours	I do not have a computer	Social networks (Facebook, Google+, etc.), Media sharing networks (Instagram, YouTube, Pinterest, etc.), Microblogging (Twitter, Tumblr, etc.), Discussion forums (Reddit, Quora, Digg, etc.), Consumer review networks (Yelp, Zomato, TripAdvisor, etc.)	4	4	3	4	3	4	4	3	4	3	Slightly expensive	Slightly cheap	Slightly cheap	Slightly expensive	Slightly cheap	Slightly expensive	Slightly expensive	Slightly expensive	4	4	3	5	4	4	4	3	5	4	4	4	4	5	3	4	4	3	4	5	3	4	3
41	Female	Divorced	Some college, no degree	Student	I do not have a tablet	More than 4 hours	More than 4 hours	Social networks (Facebook, Google+, etc.), Media sharing networks (Instagram, YouTube, Pinterest, etc.), Consumer review networks (Yelp, Zomato, TripAdvisor, etc.)	1	6	6	6	6	6	1	1	1	1	Expensive	Very expensive	Very expensive	Very expensive	Expensive	Very cheap	Cheap	Very expensive	5	5	6	4	4	5	4	3	4	4	4	5	4	3	4	4	5	4	2	1	3	3	4
46	Female	Single (never married)	Bachelor’s degree (e.g. BA, BS)	Self-employed	I do not use my tablet to go on social media	Less than 1 hour	Between 1 and 2 hours	Social networks (Facebook, Google+, etc.), Media sharing networks (Instagram, YouTube, Pinterest, etc.)	4	3	1	1	1	1	1	1	4	6	Slightly expensive	Expensive	Very expensive	Very expensive	Slightly expensive	Slightly expensive	Cheap	Very expensive	5	5	5	5	1	5	2	2	1	4	2	2	3	5	3	4	2	2	1	1	3	1	1
26	Female	In a relationship	High school degree or equivalent (e.g. GED)	Self-employed	I do not have a tablet	Less than 1 hour	I do not use my computer to go on social media	Social networks (Facebook, Google+, etc.), Business-focused social networks (LinkedIn, AngelList, BranchOut, etc.), Media sharing networks (Instagram, YouTube, Pinterest, etc.), Microblogging (Twitter, Tumblr, etc.), Discussion forums (Reddit, Quora, Digg, etc.)	6	1	6	1	1	1	1	1	6	6	Cheap	Cheap	Cheap	Expensive	Slightly expensive	Cheap	Cheap	Slightly cheap	6	1	6	6	1	1	1	1	1	1	1	1	1	1	1	1	1	1	1	1	1	1	1
60	Female	Single (never married)	Bachelor’s degree (e.g. BA, BS)	Employed full time	Less than 1 hour	Between 1 and 2 hours	Less than 1 hour	Social networks (Facebook, Google+, etc.), Media sharing networks (Instagram, YouTube, Pinterest, etc.), Microblogging (Twitter, Tumblr, etc.)	3	4	5	5	5	3	3	2	2	2	Expensive	Expensive	Slightly expensive	Expensive	Slightly cheap	Slightly expensive	Cheap	Expensive	3	3	3	3	3	3	4	5	5	4	5	4	2	4	2	4	3	4	3	2	3	2	2
43	Male	Married	Master’s degree (e.g. MA, MS, MEd)	Self-employed	Less than 1 hour	Between 1 and 2 hours	More than 4 hours	Social networks (Facebook, Google+, etc.), Business-focused social networks (LinkedIn, AngelList, BranchOut, etc.), Media sharing networks (Instagram, YouTube, Pinterest, etc.), Microblogging (Twitter, Tumblr, etc.), Discussion forums (Reddit, Quora, Digg, etc.), Consumer review networks (Yelp, Zomato, TripAdvisor, etc.)	4	4	4	5	5	2	2	2	4	5	Expensive	Slightly expensive	Expensive	Very expensive	Very expensive	Expensive	Expensive	Very expensive	4	4	4	4	5	4	4	5	4	4	5	4	5	5	5	5	5	5	5	5	5	5	3
65	Female	Divorced	Some college, no degree	Self-employed	I do not have a tablet	I do not have a smartphone	Less than 1 hour	Social networks (Facebook, Google+, etc.), Business-focused social networks (LinkedIn, AngelList, BranchOut, etc.), Media sharing networks (Instagram, YouTube, Pinterest, etc.), Microblogging (Twitter, Tumblr, etc.), Discussion forums (Reddit, Quora, Digg, etc.), Consumer review networks (Yelp, Zomato, TripAdvisor, etc.)	4	4	1	1	1	1	1	1	1	3	Slightly expensive	Expensive	Very expensive	Very expensive	Slightly expensive	Slightly expensive	Slightly expensive	Very expensive	2	2	2	2	2	1	1	3	2	3	2	1	1	1	1	3	1	2	1	1	1	1	1
40	Male	Married	Bachelor’s degree (e.g. BA, BS)	Employed full time	Between 1 and 2 hours	Between 1 and 2 hours	Between 1 and 2 hours	Social networks (Facebook, Google+, etc.), Media sharing networks (Instagram, YouTube, Pinterest, etc.), Microblogging (Twitter, Tumblr, etc.)	6	6	6	6	6	1	1	1	1	1	Expensive	Expensive	Expensive	Expensive	Expensive	Expensive	Expensive	Expensive	1	1	1	1	1	1	1	1	1	1	1	1	1	1	1	1	1	1	1	1	1	1	1
41	Male	Married	Bachelor’s degree (e.g. BA, BS)	Employed full time	More than 4 hours	Between 1 and 2 hours	More than 4 hours	Social networks (Facebook, Google+, etc.), Business-focused social networks (LinkedIn, AngelList, BranchOut, etc.), Media sharing networks (Instagram, YouTube, Pinterest, etc.), Microblogging (Twitter, Tumblr, etc.), Discussion forums (Reddit, Quora, Digg, etc.)	4	5	5	2	5	2	1	4	4	3	Expensive	Slightly expensive	Expensive	Very expensive	Expensive	Very expensive	Very expensive	Very expensive	2	2	4	3	4	3	5	5	4	5	5	5	5	2	5	4	4	4	5	4	5	5	4
36	Male	Single (never married)	Associate degree (e.g. AA, AS)	Unemployed and currently looking for work	Between 1 and 2 hours	Less than 1 hour	Between 1 and 2 hours	Social networks (Facebook, Google+, etc.), Business-focused social networks (LinkedIn, AngelList, BranchOut, etc.), Media sharing networks (Instagram, YouTube, Pinterest, etc.), Microblogging (Twitter, Tumblr, etc.), Discussion forums (Reddit, Quora, Digg, etc.)	2	6	6	6	6	1	1	1	6	6	Slightly cheap	Expensive	Cheap	Very expensive	Slightly cheap	Slightly expensive	Very cheap	Slightly expensive	6	4	5	5	6	6	3	6	1	3	4	1	4	6	3	6	4	3	1	1	3	1	1
30	Female	Married	Some college, no degree	Employed part time	Between 1 and 2 hours	Between 1 and 2 hours	Between 2 and 4 hours	Social networks (Facebook, Google+, etc.), Media sharing networks (Instagram, YouTube, Pinterest, etc.), Microblogging (Twitter, Tumblr, etc.)	4	5	6	5	4	5	5	4	5	4	Slightly expensive	Slightly expensive	Very expensive	Very expensive	Slightly expensive	Slightly expensive	Slightly expensive	Expensive	4	5	4	4	5	3	4	3	5	4	4	4	4	3	4	5	5	4	3	5	4	3	5
39	non-binary	Married	Professional degree (e.g. MD, DDS, DVM)	Employed full time	I do not use my tablet to go on social media	Between 2 and 4 hours	Between 1 and 2 hours	Social networks (Facebook, Google+, etc.), Business-focused social networks (LinkedIn, AngelList, BranchOut, etc.), Media sharing networks (Instagram, YouTube, Pinterest, etc.), Microblogging (Twitter, Tumblr, etc.), Discussion forums (Reddit, Quora, Digg, etc.), Consumer review networks (Yelp, Zomato, TripAdvisor, etc.)	5	2	4	4	4	1	1	1	4	4	Expensive	Slightly expensive	Expensive	Very expensive	Expensive	Slightly expensive	Slightly expensive	Slightly expensive	6	6	6	6	4	5	5	5	4	6	5	5	6	6	6	6	6	4	6	6	6	6	6
39	Female	Divorced	Bachelor’s degree (e.g. BA, BS)	Self-employed	I do not use my tablet to go on social media	Less than 1 hour	Less than 1 hour	Social networks (Facebook, Google+, etc.), Media sharing networks (Instagram, YouTube, Pinterest, etc.), Discussion forums (Reddit, Quora, Digg, etc.)	3	3	4	2	2	1	1	1	2	3	Very expensive	Very expensive	Very expensive	Very expensive	Expensive	Slightly expensive	Slightly expensive	Very expensive	3	2	2	3	3	2	4	4	4	2	4	4	4	5	4	5	5	5	1	1	1	1	1
37	Female	Married	Bachelor’s degree (e.g. BA, BS)	Home maker	I do not use my tablet to go on social media	Between 1 and 2 hours	Between 1 and 2 hours	Social networks (Facebook, Google+, etc.), Microblogging (Twitter, Tumblr, etc.), Discussion forums (Reddit, Quora, Digg, etc.), Consumer review networks (Yelp, Zomato, TripAdvisor, etc.)	3	1	6	6	6	1	1	1	1	1	Expensive	Very expensive	Very expensive	Very expensive	Expensive	Very expensive	Expensive	Very expensive	4	5	5	4	5	3	2	2	3	1	1	2	1	2	1	4	1	1	1	1	1	1	1
38	Female	Married	Master’s degree (e.g. MA, MS, MEd)	Self-employed	I do not use my tablet to go on social media	Between 2 and 4 hours	Between 1 and 2 hours	Social networks (Facebook, Google+, etc.), Business-focused social networks (LinkedIn, AngelList, BranchOut, etc.), Media sharing networks (Instagram, YouTube, Pinterest, etc.), Discussion forums (Reddit, Quora, Digg, etc.), Consumer review networks (Yelp, Zomato, TripAdvisor, etc.)	6	4	6	6	5	1	1	1	1	5	Slightly expensive	Expensive	Very expensive	Very expensive	Expensive	Expensive	Slightly cheap	Slightly expensive	2	1	3	2	5	2	3	5	4	4	2	1	5	5	4	5	5	2	1	1	1	1	1
41	Male	Married	Bachelor’s degree (e.g. BA, BS)	Self-employed	I do not use my tablet to go on social media	Less than 1 hour	Less than 1 hour	Social networks (Facebook, Google+, etc.), Business-focused social networks (LinkedIn, AngelList, BranchOut, etc.), Media sharing networks (Instagram, YouTube, Pinterest, etc.), Discussion forums (Reddit, Quora, Digg, etc.)	5	3	5	6	4	1	1	1	1	4	Slightly cheap	Slightly cheap	Very expensive	Very expensive	Slightly expensive	Slightly expensive	Cheap	Slightly cheap	1	1	2	1	4	1	2	4	2	5	1	1	3	3	2	2	3	1	1	1	1	2	1
26	Male	Single (never married)	Bachelor’s degree (e.g. BA, BS)	Employed full time	I do not use my tablet to go on social media	Less than 1 hour	Less than 1 hour	Social networks (Facebook, Google+, etc.), Business-focused social networks (LinkedIn, AngelList, BranchOut, etc.), Media sharing networks (Instagram, YouTube, Pinterest, etc.), Microblogging (Twitter, Tumblr, etc.), Discussion forums (Reddit, Quora, Digg, etc.), Consumer review networks (Yelp, Zomato, TripAdvisor, etc.)	4	1	4	4	1	1	1	1	3	3	Very expensive	Slightly expensive	Very expensive	Expensive	Slightly expensive	Very expensive	Slightly cheap	Very expensive	2	2	1	3	2	3	2	3	3	3	3	2	4	4	4	5	5	3	2	3	4	3	3
42	Female	Divorced	Master’s degree (e.g. MA, MS, MEd)	Unemployed and not currently looking for work	I do not have a tablet	Between 2 and 4 hours	Less than 1 hour	Social networks (Facebook, Google+, etc.), Business-focused social networks (LinkedIn, AngelList, BranchOut, etc.), Media sharing networks (Instagram, YouTube, Pinterest, etc.), Discussion forums (Reddit, Quora, Digg, etc.)	4	1	2	1	1	1	1	1	2	4	Very expensive	Expensive	Very expensive	Very expensive	Expensive	Slightly expensive	Slightly expensive	Very expensive	2	1	1	1	3	2	1	2	1	3	1	1	3	4	3	4	2	3	1	1	2	1	1
67	Female	Married	Associate degree (e.g. AA, AS)	Employed full time	Less than 1 hour	Between 1 and 2 hours	Less than 1 hour	Social networks (Facebook, Google+, etc.), Media sharing networks (Instagram, YouTube, Pinterest, etc.), Microblogging (Twitter, Tumblr, etc.)	5	2	6	6	6	1	1	1	1	1	Very expensive	Very expensive	Very expensive	Very expensive	Expensive	Very expensive	Expensive	Expensive	1	1	1	1	1	1	1	1	1	4	1	1	1	1	1	1	1	1	1	1	1	1	1
32	Female	Divorced	Associate degree (e.g. AA, AS)	Employed full time	I do not use my tablet to go on social media	Between 1 and 2 hours	Less than 1 hour	Social networks (Facebook, Google+, etc.), Business-focused social networks (LinkedIn, AngelList, BranchOut, etc.), Media sharing networks (Instagram, YouTube, Pinterest, etc.), Discussion forums (Reddit, Quora, Digg, etc.), Consumer review networks (Yelp, Zomato, TripAdvisor, etc.)	3	2	5	5	5	1	1	1	4	6	Expensive	Expensive	Slightly expensive	Very expensive	Very expensive	Expensive	Cheap	Slightly expensive	5	4	5	4	6	3	4	4	5	6	3	4	6	6	6	6	6	6	1	1	1	1	1
33	Male	In a relationship	Associate degree (e.g. AA, AS)	Employed full time	I do not have a tablet	Less than 1 hour	I do not use my computer to go on social media	Social networks (Facebook, Google+, etc.), Business-focused social networks (LinkedIn, AngelList, BranchOut, etc.), Media sharing networks (Instagram, YouTube, Pinterest, etc.), Discussion forums (Reddit, Quora, Digg, etc.)	6	1	1	1	1	1	1	1	6	6	Very expensive	Very expensive	Very expensive	Very expensive	Very expensive	Very expensive	Very expensive	Very expensive	1	1	1	1	1	1	6	1	1	1	1	1	6	1	1	1	1	1	6	6	6	6	6
59	Female	Single (never married)	Bachelor’s degree (e.g. BA, BS)	Employed full time	Less than 1 hour	I do not use my smartphone to go on social media	Between 1 and 2 hours	Social networks (Facebook, Google+, etc.), Media sharing networks (Instagram, YouTube, Pinterest, etc.), Microblogging (Twitter, Tumblr, etc.), Discussion forums (Reddit, Quora, Digg, etc.)	5	5	1	1	1	1	1	1	1	2	Very expensive	Very expensive	Very expensive	Very expensive	Very expensive	Very expensive	Very expensive	Very expensive	4	5	6	6	1	5	1	1	1	1	1	1	2	3	4	1	1	1	1	1	1	1	1
70	Female	Married	Associate degree (e.g. AA, AS)	Retired	Between 2 and 4 hours	Less than 1 hour	Between 2 and 4 hours	Social networks (Facebook, Google+, etc.), Media sharing networks (Instagram, YouTube, Pinterest, etc.), Microblogging (Twitter, Tumblr, etc.), Discussion forums (Reddit, Quora, Digg, etc.)	6	6	1	1	1	1	1	1	1	1	Very cheap	Very cheap	Very cheap	Very cheap	Very cheap	Very cheap	Very cheap	Very cheap	1	1	1	1	1	1	1	1	1	1	1	1	1	1	1	1	1	1	1	1	1	1	1
52	Female	Married	Doctorate (e.g. PhD, EdD)	Employed full time	I do not have a tablet	Less than 1 hour	Between 1 and 2 hours	Social networks (Facebook, Google+, etc.), Business-focused social networks (LinkedIn, AngelList, BranchOut, etc.), Media sharing networks (Instagram, YouTube, Pinterest, etc.), Microblogging (Twitter, Tumblr, etc.), Discussion forums (Reddit, Quora, Digg, etc.)	1	5	6	1	6	1	1	1	6	6	Very expensive	Expensive	Very expensive	Very expensive	Very expensive	Expensive	Very cheap	Very expensive	6	4	6	6	1	6	6	4	4	2	1	1	1	1	1	1	1	1	1	1	1	1	1
36	Male	Single (never married)	Some college, no degree	Employed full time	I do not have a tablet	I do not have a smartphone	More than 4 hours	Media sharing networks (Instagram, YouTube, Pinterest, etc.)	5	4	5	1	1	1	1	1	1	1	Very cheap	Very cheap	Very cheap	Very cheap	Very cheap	Very cheap	Very cheap	Very cheap	1	1	1	1	1	1	1	1	1	1	1	1	1	1	1	1	1	1	1	1	1	1	1
45	Male	Married	Bachelor’s degree (e.g. BA, BS)	Self-employed	I do not have a tablet	Less than 1 hour	Between 1 and 2 hours	Social networks (Facebook, Google+, etc.), Business-focused social networks (LinkedIn, AngelList, BranchOut, etc.), Media sharing networks (Instagram, YouTube, Pinterest, etc.), Consumer review networks (Yelp, Zomato, TripAdvisor, etc.)	4	4	5	5	5	1	1	1	5	5	Slightly expensive	Expensive	Slightly expensive	Expensive	Slightly expensive	Slightly cheap	Slightly cheap	Slightly cheap	6	6	6	6	5	6	6	6	6	6	5	2	6	6	6	6	6	6	6	5	6	5	6
40	Male	Married	Bachelor’s degree (e.g. BA, BS)	Employed full time	I do not have a tablet	Less than 1 hour	I do not use my computer to go on social media	Social networks (Facebook, Google+, etc.)	4	4	4	4	4	1	1	1	1	1	Very expensive	Very expensive	Very expensive	Very expensive	Very expensive	Very expensive	Very expensive	Expensive	1	1	1	1	1	1	2	2	2	2	2	2	3	3	3	3	3	3	4	4	4	4	4
52	Female	Single (never married)	High school degree or equivalent (e.g. GED)	Employed full time	I do not have a tablet	Less than 1 hour	More than 4 hours	Social networks (Facebook, Google+, etc.), Media sharing networks (Instagram, YouTube, Pinterest, etc.), Microblogging (Twitter, Tumblr, etc.), Discussion forums (Reddit, Quora, Digg, etc.)	3	5	6	3	1	1	1	1	1	1	Expensive	Expensive	Expensive	Expensive	Expensive	Expensive	Expensive	Expensive	5	2	3	1	5	5	1	1	1	1	1	1	5	1	3	4	4	4	1	1	1	1	1
34	Male	Married	Bachelor’s degree (e.g. BA, BS)	Employed full time	Less than 1 hour	Less than 1 hour	Less than 1 hour	Social networks (Facebook, Google+, etc.), Business-focused social networks (LinkedIn, AngelList, BranchOut, etc.), Media sharing networks (Instagram, YouTube, Pinterest, etc.), Microblogging (Twitter, Tumblr, etc.), Discussion forums (Reddit, Quora, Digg, etc.), Consumer review networks (Yelp, Zomato, TripAdvisor, etc.)	5	2	5	3	4	1	1	1	2	4	Very expensive	Very expensive	Very expensive	Very expensive	Very expensive	Very expensive	Slightly expensive	Slightly expensive	2	3	3	3	2	2	4	4	4	5	5	2	5	4	3	5	5	5	4	3	5	4	4
39	Male	Married	Master’s degree (e.g. MA, MS, MEd)	Employed full time	I do not use my tablet to go on social media	Less than 1 hour	Less than 1 hour	Social networks (Facebook, Google+, etc.), Business-focused social networks (LinkedIn, AngelList, BranchOut, etc.), Media sharing networks (Instagram, YouTube, Pinterest, etc.), Microblogging (Twitter, Tumblr, etc.), Consumer review networks (Yelp, Zomato, TripAdvisor, etc.)	6	1	5	2	2	1	1	1	3	5	Very expensive	Very expensive	Very expensive	Very expensive	Very expensive	Very expensive	Very expensive	Very expensive	2	1	2	1	4	1	1	1	1	2	1	1	1	1	1	1	1	1	1	1	1	1	1
34	Female	Single (never married)	Some college, no degree	Employed full time	I do not use my tablet to go on social media	Less than 1 hour	I do not use my computer to go on social media	Social networks (Facebook, Google+, etc.), Discussion forums (Reddit, Quora, Digg, etc.)	4	1	6	1	6	6	1	6	1	6	Very expensive	Slightly expensive	Very expensive	Very expensive	Slightly expensive	Slightly expensive	Slightly expensive	Very expensive	1	1	1	1	4	1	1	1	1	1	1	1	1	4	2	3	1	1	1	1	1	1	1
31	Male	Married	Doctorate (e.g. PhD, EdD)	Employed full time	I do not have a tablet	I do not have a smartphone	Less than 1 hour	Social networks (Facebook, Google+, etc.), Media sharing networks (Instagram, YouTube, Pinterest, etc.)	2	1	6	6	6	1	1	1	1	5	Very expensive	Very expensive	Very expensive	Very expensive	Very expensive	Slightly expensive	Slightly expensive	Very expensive	1	1	1	1	1	1	2	1	2	4	2	2	4	6	3	5	5	5	1	1	2	1	1
37	Male	Single (never married)	Master’s degree (e.g. MA, MS, MEd)	Employed full time	Less than 1 hour	Less than 1 hour	Less than 1 hour	Social networks (Facebook, Google+, etc.), Business-focused social networks (LinkedIn, AngelList, BranchOut, etc.), Media sharing networks (Instagram, YouTube, Pinterest, etc.), Microblogging (Twitter, Tumblr, etc.), Discussion forums (Reddit, Quora, Digg, etc.)	5	3	5	5	5	2	2	2	4	4	Expensive	Expensive	Expensive	Expensive	Slightly expensive	Slightly expensive	Slightly expensive	Expensive	2	2	2	2	3	2	2	3	2	4	3	3	3	4	4	4	3	3	3	3	4	4	3
30	Male	Single (never married)	Some college, no degree	Employed full time	I do not have a tablet	Between 1 and 2 hours	Between 1 and 2 hours	Social networks (Facebook, Google+, etc.), Business-focused social networks (LinkedIn, AngelList, BranchOut, etc.), Media sharing networks (Instagram, YouTube, Pinterest, etc.), Microblogging (Twitter, Tumblr, etc.), Discussion forums (Reddit, Quora, Digg, etc.), Consumer review networks (Yelp, Zomato, TripAdvisor, etc.)	6	4	6	1	6	1	1	1	2	4	Very expensive	Slightly expensive	Very expensive	Very expensive	Very expensive	Slightly expensive	Slightly expensive	Very expensive	5	5	5	5	6	4	1	2	1	1	1	2	4	6	4	5	5	5	3	3	6	3	3
49	Female	Divorced	Some college, no degree	Employed full time	I do not have a tablet	Between 2 and 4 hours	Less than 1 hour	Social networks (Facebook, Google+, etc.), Business-focused social networks (LinkedIn, AngelList, BranchOut, etc.), Media sharing networks (Instagram, YouTube, Pinterest, etc.), Microblogging (Twitter, Tumblr, etc.), Discussion forums (Reddit, Quora, Digg, etc.), Consumer review networks (Yelp, Zomato, TripAdvisor, etc.)	4	3	3	3	2	1	1	1	5	6	Expensive	Slightly expensive	Very expensive	Very expensive	Expensive	Slightly expensive	Expensive	Very expensive	2	1	2	3	4	2	3	4	2	4	3	2	2	1	1	2	2	2	2	1	3	2	2
37	Female	Married	Bachelor’s degree (e.g. BA, BS)	Employed part time	I do not use my tablet to go on social media	Between 1 and 2 hours	Between 1 and 2 hours	Social networks (Facebook, Google+, etc.), Media sharing networks (Instagram, YouTube, Pinterest, etc.), Discussion forums (Reddit, Quora, Digg, etc.), Consumer review networks (Yelp, Zomato, TripAdvisor, etc.)	5	6	6	5	5	2	1	1	4	5	Very expensive	Slightly expensive	Very expensive	Very expensive	Expensive	Cheap	Slightly cheap	Expensive	4	4	5	5	6	4	4	6	5	6	6	5	5	6	6	6	6	6	5	5	6	5	5
30	Male	Single (never married)	Bachelor’s degree (e.g. BA, BS)	Employed full time	Less than 1 hour	Less than 1 hour	Less than 1 hour	Social networks (Facebook, Google+, etc.), Media sharing networks (Instagram, YouTube, Pinterest, etc.), Microblogging (Twitter, Tumblr, etc.), Discussion forums (Reddit, Quora, Digg, etc.)	3	2	4	3	4	1	1	1	1	1	Very expensive	Very expensive	Very expensive	Very expensive	Expensive	Very expensive	Very expensive	Very expensive	2	2	2	2	1	1	2	1	1	1	1	1	2	2	2	1	1	2	2	1	2	1	1
32	Male	Single (never married)	Associate degree (e.g. AA, AS)	Employed full time	I do not use my tablet to go on social media	Between 1 and 2 hours	Less than 1 hour	Business-focused social networks (LinkedIn, AngelList, BranchOut, etc.), Media sharing networks (Instagram, YouTube, Pinterest, etc.), Microblogging (Twitter, Tumblr, etc.), Discussion forums (Reddit, Quora, Digg, etc.)	5	1	6	6	6	1	1	1	6	6	Very expensive	Expensive	Very expensive	Very expensive	Expensive	Expensive	Expensive	Very expensive	1	1	1	1	6	1	1	4	1	3	1	1	2	4	2	4	2	3	1	1	1	1	1
32	Female	Married	Some college, no degree	Home maker	I do not have a tablet	Between 1 and 2 hours	Less than 1 hour	Social networks (Facebook, Google+, etc.), Media sharing networks (Instagram, YouTube, Pinterest, etc.), Microblogging (Twitter, Tumblr, etc.), Discussion forums (Reddit, Quora, Digg, etc.)	3	4	5	5	5	1	1	1	1	2	Very expensive	Very expensive	Very expensive	Very expensive	Very expensive	Very expensive	Very expensive	Very expensive	4	3	3	3	4	4	2	1	1	1	1	1	3	1	2	3	4	1	1	1	1	1	1
29	Male	Single (never married)	Master’s degree (e.g. MA, MS, MEd)	Employed full time	Less than 1 hour	Between 1 and 2 hours	Less than 1 hour	Social networks (Facebook, Google+, etc.), Business-focused social networks (LinkedIn, AngelList, BranchOut, etc.), Media sharing networks (Instagram, YouTube, Pinterest, etc.), Microblogging (Twitter, Tumblr, etc.), Consumer review networks (Yelp, Zomato, TripAdvisor, etc.)	6	5	6	6	6	1	1	1	3	5	Very expensive	Slightly expensive	Very expensive	Very expensive	Expensive	Expensive	Expensive	Very expensive	5	4	5	5	2	4	2	3	1	1	2	2	4	3	4	5	3	2	1	1	3	1	1
49	Male	Married	Master’s degree (e.g. MA, MS, MEd)	Employed full time	I do not use my tablet to go on social media	Between 1 and 2 hours	Less than 1 hour	Social networks (Facebook, Google+, etc.), Business-focused social networks (LinkedIn, AngelList, BranchOut, etc.), Media sharing networks (Instagram, YouTube, Pinterest, etc.), Microblogging (Twitter, Tumblr, etc.), Discussion forums (Reddit, Quora, Digg, etc.), Consumer review networks (Yelp, Zomato, TripAdvisor, etc.)	5	5	4	4	4	1	1	1	2	3	Slightly expensive	Slightly expensive	Very expensive	Very expensive	Slightly expensive	Slightly cheap	Slightly cheap	Very expensive	4	4	4	3	5	4	2	2	2	2	1	2	5	4	5	5	5	5	5	5	6	5	5
36	Male	Married	Bachelor’s degree (e.g. BA, BS)	Self-employed	I do not use my tablet to go on social media	Between 2 and 4 hours	Between 1 and 2 hours	Social networks (Facebook, Google+, etc.), Business-focused social networks (LinkedIn, AngelList, BranchOut, etc.), Media sharing networks (Instagram, YouTube, Pinterest, etc.), Microblogging (Twitter, Tumblr, etc.), Consumer review networks (Yelp, Zomato, TripAdvisor, etc.)	4	4	1	1	1	2	2	2	3	3	Very expensive	Slightly cheap	Slightly cheap	Very expensive	Very expensive	Expensive	Slightly cheap	Very expensive	3	3	3	4	4	3	2	3	2	4	3	3	3	4	4	3	4	3	5	4	4	4	4
40	Female	In a relationship	Bachelor’s degree (e.g. BA, BS)	Employed full time	I do not have a tablet	More than 4 hours	I do not use my computer to go on social media	Social networks (Facebook, Google+, etc.), Business-focused social networks (LinkedIn, AngelList, BranchOut, etc.), Media sharing networks (Instagram, YouTube, Pinterest, etc.), Microblogging (Twitter, Tumblr, etc.), Consumer review networks (Yelp, Zomato, TripAdvisor, etc.)	4	6	6	6	6	6	6	6	6	6	Expensive	Cheap	Very expensive	Very expensive	Very expensive	Expensive	Cheap	Very expensive	6	6	6	6	6	6	6	6	6	1	6	6	6	6	6	6	6	6	6	6	6	6	6
44	Male	Married	Master’s degree (e.g. MA, MS, MEd)	Employed full time	I do not use my tablet to go on social media	Between 1 and 2 hours	Less than 1 hour	Social networks (Facebook, Google+, etc.), Media sharing networks (Instagram, YouTube, Pinterest, etc.)	4	5	5	4	5	2	1	1	5	5	Slightly expensive	Expensive	Slightly expensive	Very expensive	Very expensive	Very expensive	Slightly expensive	Slightly expensive	6	5	5	6	6	4	4	5	4	4	4	5	5	6	5	6	4	5	4	4	5	5	4
54	Male	Married	Some college, no degree	Employed part time	I do not have a tablet	Less than 1 hour	More than 4 hours	Social networks (Facebook, Google+, etc.), Business-focused social networks (LinkedIn, AngelList, BranchOut, etc.), Media sharing networks (Instagram, YouTube, Pinterest, etc.), Microblogging (Twitter, Tumblr, etc.), Discussion forums (Reddit, Quora, Digg, etc.), Consumer review networks (Yelp, Zomato, TripAdvisor, etc.)	5	3	6	6	6	1	1	1	5	5	Slightly cheap	Expensive	Slightly expensive	Slightly expensive	Slightly cheap	Slightly cheap	Cheap	Slightly cheap	6	6	6	5	4	6	3	4	3	3	5	3	5	6	5	5	5	4	4	5	5	5	4
46	Female	Married	Bachelor’s degree (e.g. BA, BS)	Employed full time	I do not use my tablet to go on social media	Less than 1 hour	Between 1 and 2 hours	Social networks (Facebook, Google+, etc.), Business-focused social networks (LinkedIn, AngelList, BranchOut, etc.), Media sharing networks (Instagram, YouTube, Pinterest, etc.)	4	1	4	5	2	1	1	1	1	1	Very expensive	Expensive	Very expensive	Very expensive	Very expensive	Very expensive	Slightly expensive	Very expensive	1	1	1	1	1	1	1	1	1	3	1	1	2	1	2	1	1	1	1	1	1	1	1
46	Female	Married	Associate degree (e.g. AA, AS)	Employed part time	Less than 1 hour	Between 1 and 2 hours	Less than 1 hour	Social networks (Facebook, Google+, etc.), Business-focused social networks (LinkedIn, AngelList, BranchOut, etc.), Media sharing networks (Instagram, YouTube, Pinterest, etc.), Microblogging (Twitter, Tumblr, etc.), Discussion forums (Reddit, Quora, Digg, etc.), Consumer review networks (Yelp, Zomato, TripAdvisor, etc.)	5	4	6	6	6	1	1	1	5	6	Very expensive	Slightly cheap	Very expensive	Very expensive	Slightly expensive	Slightly expensive	Slightly cheap	Slightly expensive	5	1	3	3	3	3	4	3	1	2	3	3	6	6	6	6	6	6	6	6	6	6	6
33	Male	In a relationship	Bachelor’s degree (e.g. BA, BS)	Employed full time	Less than 1 hour	Between 1 and 2 hours	Less than 1 hour	Social networks (Facebook, Google+, etc.), Media sharing networks (Instagram, YouTube, Pinterest, etc.), Microblogging (Twitter, Tumblr, etc.), Discussion forums (Reddit, Quora, Digg, etc.), Consumer review networks (Yelp, Zomato, TripAdvisor, etc.)	5	5	6	6	6	1	1	1	2	5	Very expensive	Very expensive	Very expensive	Very expensive	Very expensive	Expensive	Slightly cheap	Very expensive	6	1	4	3	6	6	2	3	2	1	1	1	4	6	4	6	5	4	2	2	5	3	2
45	Female	Married	Associate degree (e.g. AA, AS)	Employed full time	Between 2 and 4 hours	Less than 1 hour	Between 1 and 2 hours	Social networks (Facebook, Google+, etc.), Business-focused social networks (LinkedIn, AngelList, BranchOut, etc.), Media sharing networks (Instagram, YouTube, Pinterest, etc.), Discussion forums (Reddit, Quora, Digg, etc.)	4	4	5	4	5	1	1	1	4	5	Expensive	Slightly expensive	Expensive	Very expensive	Slightly expensive	Expensive	Slightly expensive	Very expensive	5	4	5	4	4	4	4	4	4	4	4	4	4	5	4	5	4	4	4	4	5	4	4
28	Male	Married	Some college, no degree	Employed full time	I do not use my tablet to go on social media	Less than 1 hour	Less than 1 hour	Business-focused social networks (LinkedIn, AngelList, BranchOut, etc.), Media sharing networks (Instagram, YouTube, Pinterest, etc.), Discussion forums (Reddit, Quora, Digg, etc.)	6	1	1	1	1	1	1	1	1	1	Very expensive	Very expensive	Very expensive	Very expensive	Very expensive	Very expensive	Very expensive	Very expensive	1	1	1	1	1	1	1	1	1	1	1	1	1	1	1	1	1	1	1	3	1	3	1
33	Male	Single (never married)	Bachelor’s degree (e.g. BA, BS)	Employed full time	Between 1 and 2 hours	Between 2 and 4 hours	More than 4 hours	Social networks (Facebook, Google+, etc.), Business-focused social networks (LinkedIn, AngelList, BranchOut, etc.), Media sharing networks (Instagram, YouTube, Pinterest, etc.), Microblogging (Twitter, Tumblr, etc.)	5	5	6	5	6	1	1	1	4	4	Very expensive	Slightly cheap	Cheap	Very expensive	Slightly cheap	Very expensive	Very cheap	Cheap	3	4	3	3	3	3	4	5	3	4	4	4	5	5	5	6	5	5	4	4	6	4	4
52	Male	Married	Some college, no degree	Employed full time	Less than 1 hour	Between 2 and 4 hours	Between 1 and 2 hours	Social networks (Facebook, Google+, etc.), Consumer review networks (Yelp, Zomato, TripAdvisor, etc.)	2	3	3	3	3	1	1	1	2	2	Very expensive	Slightly expensive	Cheap	Expensive	Expensive	Expensive	Cheap	Cheap	2	3	2	3	3	1	4	5	5	5	5	5	5	5	5	5	5	5	4	4	5	5	3
44	Female	Single (never married)	Bachelor’s degree (e.g. BA, BS)	Employed part time	I do not have a tablet	I do not have a smartphone	Less than 1 hour	Media sharing networks (Instagram, YouTube, Pinterest, etc.)	4	2	3	1	1	2	1	1	3	3	Very expensive	Slightly expensive	Very expensive	Very expensive	Expensive	Slightly expensive	Slightly cheap	Very expensive	2	2	2	1	3	2	2	1	2	3	1	1	1	1	1	1	1	1	1	1	2	1	1
34	Female	Married	Master’s degree (e.g. MA, MS, MEd)	Employed full time	Less than 1 hour	Between 2 and 4 hours	Between 1 and 2 hours	Social networks (Facebook, Google+, etc.), Business-focused social networks (LinkedIn, AngelList, BranchOut, etc.), Media sharing networks (Instagram, YouTube, Pinterest, etc.), Microblogging (Twitter, Tumblr, etc.), Discussion forums (Reddit, Quora, Digg, etc.), Consumer review networks (Yelp, Zomato, TripAdvisor, etc.)	4	4	4	5	4	4	4	4	4	4	Slightly expensive	Slightly cheap	Slightly expensive	Slightly expensive	Slightly expensive	Slightly expensive	Expensive	Slightly expensive	4	3	4	4	3	4	4	3	4	3	4	4	4	4	3	4	4	4	3	4	4	3	4
66	Female	In a relationship	Associate degree (e.g. AA, AS)	Employed part time	I do not have a tablet	I do not use my smartphone to go on social media	Between 1 and 2 hours	Social networks (Facebook, Google+, etc.), Business-focused social networks (LinkedIn, AngelList, BranchOut, etc.), Media sharing networks (Instagram, YouTube, Pinterest, etc.), Microblogging (Twitter, Tumblr, etc.), Discussion forums (Reddit, Quora, Digg, etc.), Consumer review networks (Yelp, Zomato, TripAdvisor, etc.)	5	2	2	1	1	1	1	1	2	3	Very expensive	Expensive	Very expensive	Very expensive	Very expensive	Expensive	Expensive	Very expensive	2	1	2	2	1	1	2	2	1	2	2	2	3	2	2	2	2	2	1	1	1	1	1
24	Male	Married	Bachelor’s degree (e.g. BA, BS)	Employed full time	I do not have a tablet	Less than 1 hour	Less than 1 hour	Social networks (Facebook, Google+, etc.), Business-focused social networks (LinkedIn, AngelList, BranchOut, etc.), Discussion forums (Reddit, Quora, Digg, etc.)	3	4	5	4	3	1	1	1	5	3	Slightly expensive	Slightly cheap	Expensive	Very expensive	Slightly expensive	Cheap	Cheap	Expensive	3	2	2	3	5	2	4	5	1	4	5	3	4	6	2	3	4	2	2	2	4	1	3
34	Male	Married	Bachelor’s degree (e.g. BA, BS)	Employed full time	Between 1 and 2 hours	Between 1 and 2 hours	Less than 1 hour	Social networks (Facebook, Google+, etc.), Business-focused social networks (LinkedIn, AngelList, BranchOut, etc.), Media sharing networks (Instagram, YouTube, Pinterest, etc.), Microblogging (Twitter, Tumblr, etc.), Consumer review networks (Yelp, Zomato, TripAdvisor, etc.)	5	6	1	1	2	5	5	6	4	5	Slightly expensive	Cheap	Expensive	Very expensive	Expensive	Cheap	Expensive	Slightly expensive	4	6	4	6	5	5	5	4	5	6	4	5	6	2	6	4	3	4	5	6	4	6	2
47	Prefer not to say	Single (never married)	Bachelor’s degree (e.g. BA, BS)	Employed full time	I do not have a tablet	Less than 1 hour	Between 1 and 2 hours	Social networks (Facebook, Google+, etc.), Media sharing networks (Instagram, YouTube, Pinterest, etc.), Microblogging (Twitter, Tumblr, etc.)	3	4	3	1	1	1	1	1	2	3	Very expensive	Slightly expensive	Expensive	Very expensive	Slightly expensive	Slightly expensive	Slightly cheap	Very expensive	2	2	2	2	3	2	2	2	2	2	2	1	2	3	1	1	2	2	2	3	3	3	2
42	Male	Single (never married)	Bachelor’s degree (e.g. BA, BS)	Employed full time	I do not use my tablet to go on social media	I do not use my smartphone to go on social media	Between 1 and 2 hours	Social networks (Facebook, Google+, etc.), Media sharing networks (Instagram, YouTube, Pinterest, etc.), Microblogging (Twitter, Tumblr, etc.), Discussion forums (Reddit, Quora, Digg, etc.)	5	3	5	5	5	1	1	1	2	4	Very expensive	Expensive	Very expensive	Expensive	Slightly expensive	Expensive	Cheap	Slightly expensive	3	2	3	2	4	3	3	2	2	2	2	2	2	2	1	2	2	1	1	2	3	3	2
29	Male	Divorced	Associate degree (e.g. AA, AS)	Self-employed	Between 1 and 2 hours	I do not use my smartphone to go on social media	Between 1 and 2 hours	Social networks (Facebook, Google+, etc.), Media sharing networks (Instagram, YouTube, Pinterest, etc.), Microblogging (Twitter, Tumblr, etc.), Discussion forums (Reddit, Quora, Digg, etc.)	2	4	4	1	1	1	1	1	1	3	Very expensive	Slightly expensive	Expensive	Expensive	Slightly expensive	Cheap	Cheap	Very expensive	3	1	2	1	3	2	2	2	1	2	2	2	1	2	3	3	4	2	2	2	4	2	2
35	Male	Single (never married)	Bachelor’s degree (e.g. BA, BS)	Employed full time	Between 1 and 2 hours	Between 2 and 4 hours	Less than 1 hour	Social networks (Facebook, Google+, etc.), Business-focused social networks (LinkedIn, AngelList, BranchOut, etc.), Media sharing networks (Instagram, YouTube, Pinterest, etc.), Microblogging (Twitter, Tumblr, etc.), Discussion forums (Reddit, Quora, Digg, etc.)	4	5	6	6	6	2	2	2	6	6	Expensive	Slightly cheap	Very expensive	Very expensive	Slightly expensive	Cheap	Slightly cheap	Very expensive	5	5	5	6	6	5	4	5	4	5	4	3	6	6	4	5	4	3	3	2	6	2	2
57	Female	Married	Bachelor’s degree (e.g. BA, BS)	Employed full time	I do not have a tablet	I do not use my smartphone to go on social media	Less than 1 hour	Social networks (Facebook, Google+, etc.), Business-focused social networks (LinkedIn, AngelList, BranchOut, etc.), Media sharing networks (Instagram, YouTube, Pinterest, etc.), Discussion forums (Reddit, Quora, Digg, etc.), Consumer review networks (Yelp, Zomato, TripAdvisor, etc.)	5	1	5	5	5	5	1	1	5	5	Very expensive	Slightly expensive	Slightly expensive	Expensive	Expensive	Very expensive	Slightly expensive	Very expensive	5	5	5	5	1	5	4	4	4	4	4	4	5	5	5	5	6	5	1	1	1	1	1
34	Male	Single (never married)	Bachelor’s degree (e.g. BA, BS)	Employed full time	Between 1 and 2 hours	Less than 1 hour	Less than 1 hour	Social networks (Facebook, Google+, etc.), Business-focused social networks (LinkedIn, AngelList, BranchOut, etc.), Media sharing networks (Instagram, YouTube, Pinterest, etc.), Microblogging (Twitter, Tumblr, etc.), Discussion forums (Reddit, Quora, Digg, etc.)	1	5	6	6	6	1	1	1	6	6	Expensive	Expensive	Very expensive	Very expensive	Cheap	Cheap	Very cheap	Very cheap	2	1	2	2	4	1	4	5	4	4	4	1	6	6	6	6	6	5	1	1	1	1	1
34	Male	Married	Master’s degree (e.g. MA, MS, MEd)	Employed full time	Less than 1 hour	Less than 1 hour	Less than 1 hour	Social networks (Facebook, Google+, etc.), Business-focused social networks (LinkedIn, AngelList, BranchOut, etc.), Microblogging (Twitter, Tumblr, etc.), Discussion forums (Reddit, Quora, Digg, etc.)	4	3	6	2	2	2	1	1	5	6	Very expensive	Slightly cheap	Very expensive	Very expensive	Very expensive	Expensive	Slightly cheap	Very expensive	3	2	2	2	4	1	4	4	5	3	2	2	4	5	1	3	2	2	3	2	6	2	2
58	Female	Married	Associate degree (e.g. AA, AS)	Employed part time	Less than 1 hour	Between 1 and 2 hours	Less than 1 hour	Social networks (Facebook, Google+, etc.), Media sharing networks (Instagram, YouTube, Pinterest, etc.), Microblogging (Twitter, Tumblr, etc.), Consumer review networks (Yelp, Zomato, TripAdvisor, etc.)	5	4	5	5	5	1	1	1	4	5	Very expensive	Slightly expensive	Expensive	Very expensive	Expensive	Slightly expensive	Slightly expensive	Expensive	5	5	5	5	5	5	4	4	5	3	4	4	5	5	4	4	4	4	4	4	5	4	4
38	Female	Single (never married)	Bachelor’s degree (e.g. BA, BS)	Self-employed	I do not use my tablet to go on social media	Between 2 and 4 hours	I do not use my computer to go on social media	Social networks (Facebook, Google+, etc.), Business-focused social networks (LinkedIn, AngelList, BranchOut, etc.), Media sharing networks (Instagram, YouTube, Pinterest, etc.), Microblogging (Twitter, Tumblr, etc.)	2	5	6	3	4	1	1	1	1	1	Very expensive	Slightly expensive	Expensive	Very expensive	Slightly expensive	Cheap	Cheap	Expensive	2	1	1	2	1	1	1	1	1	1	1	1	4	4	3	4	5	4	1	2	1	1	1
42	Female	Married	Bachelor’s degree (e.g. BA, BS)	Home maker	I do not use my tablet to go on social media	Less than 1 hour	Less than 1 hour	Social networks (Facebook, Google+, etc.), Business-focused social networks (LinkedIn, AngelList, BranchOut, etc.), Discussion forums (Reddit, Quora, Digg, etc.)	3	1	5	1	1	1	1	1	3	4	Very expensive	Expensive	Very expensive	Very expensive	Expensive	Very expensive	Slightly cheap	Very expensive	2	1	2	1	1	1	1	1	1	1	1	1	4	2	5	6	6	4	3	3	4	5	3
30	Male	Single (never married)	Some college, no degree	Employed full time	I do not have a tablet	Between 1 and 2 hours	Less than 1 hour	Social networks (Facebook, Google+, etc.), Business-focused social networks (LinkedIn, AngelList, BranchOut, etc.)	2	1	6	2	6	1	1	1	6	6	Expensive	Slightly expensive	Expensive	Very expensive	Expensive	Slightly expensive	Slightly expensive	Expensive	3	2	2	2	5	2	1	1	1	1	1	1	3	6	3	5	3	3	2	2	6	2	3
61	Female	Widowed	Associate degree (e.g. AA, AS)	Employed full time	I do not have a tablet	Less than 1 hour	Between 2 and 4 hours	Social networks (Facebook, Google+, etc.), Business-focused social networks (LinkedIn, AngelList, BranchOut, etc.), Media sharing networks (Instagram, YouTube, Pinterest, etc.), Microblogging (Twitter, Tumblr, etc.), Discussion forums (Reddit, Quora, Digg, etc.), Consumer review networks (Yelp, Zomato, TripAdvisor, etc.)	5	5	6	6	6	1	1	1	4	5	Very expensive	Slightly cheap	Very expensive	Very expensive	Expensive	Slightly expensive	Cheap	Expensive	5	5	5	5	6	5	2	2	2	3	3	3	5	6	5	4	5	4	1	1	1	1	1
51	Female	Married	Professional degree (e.g. MD, DDS, DVM)	Employed full time	Less than 1 hour	Less than 1 hour	Less than 1 hour	Social networks (Facebook, Google+, etc.), Business-focused social networks (LinkedIn, AngelList, BranchOut, etc.), Media sharing networks (Instagram, YouTube, Pinterest, etc.), Microblogging (Twitter, Tumblr, etc.), Discussion forums (Reddit, Quora, Digg, etc.)	6	1	5	3	3	1	1	1	1	1	Very expensive	Very expensive	Very expensive	Very expensive	Expensive	Slightly expensive	Slightly expensive	Very expensive	1	1	1	1	1	1	1	1	2	2	2	1	1	1	1	2	1	1	1	1	2	1	1
34	Female	In a relationship	Associate degree (e.g. AA, AS)	Employed full time	Less than 1 hour	Less than 1 hour	Between 1 and 2 hours	Social networks (Facebook, Google+, etc.), Business-focused social networks (LinkedIn, AngelList, BranchOut, etc.), Media sharing networks (Instagram, YouTube, Pinterest, etc.), Discussion forums (Reddit, Quora, Digg, etc.), Consumer review networks (Yelp, Zomato, TripAdvisor, etc.)	6	6	6	6	6	1	1	1	5	5	Slightly expensive	Slightly expensive	Slightly expensive	Slightly expensive	Slightly expensive	Slightly expensive	Slightly expensive	Slightly expensive	5	5	5	5	5	5	5	5	5	5	5	5	4	4	4	4	4	4	4	4	4	4	4
32	Female	Married	Bachelor’s degree (e.g. BA, BS)	Self-employed	Between 1 and 2 hours	Less than 1 hour	Between 2 and 4 hours	Social networks (Facebook, Google+, etc.), Business-focused social networks (LinkedIn, AngelList, BranchOut, etc.), Media sharing networks (Instagram, YouTube, Pinterest, etc.), Microblogging (Twitter, Tumblr, etc.), Consumer review networks (Yelp, Zomato, TripAdvisor, etc.)	6	6	2	2	2	2	2	2	2	2	Very expensive	Very expensive	Very expensive	Very expensive	Very expensive	Very expensive	Very expensive	Very expensive	6	6	6	6	6	6	6	6	6	6	6	6	6	6	6	6	6	6	6	6	6	6	6
35	Female	Married	High school degree or equivalent (e.g. GED)	Employed part time	I do not have a tablet	More than 4 hours	More than 4 hours	Social networks (Facebook, Google+, etc.), Media sharing networks (Instagram, YouTube, Pinterest, etc.)	4	3	4	4	4	2	2	2	5	5	Very expensive	Slightly expensive	Expensive	Very expensive	Slightly expensive	Slightly expensive	Slightly cheap	Slightly cheap	3	2	3	2	5	3	3	3	2	3	2	2	2	2	2	2	2	2	4	5	4	4	4
35	Female	Married	Some college, no degree	Home maker	I do not use my tablet to go on social media	Less than 1 hour	More than 4 hours	Social networks (Facebook, Google+, etc.), Business-focused social networks (LinkedIn, AngelList, BranchOut, etc.), Media sharing networks (Instagram, YouTube, Pinterest, etc.)	3	1	5	5	4	1	1	1	2	5	Very expensive	Expensive	Expensive	Very expensive	Expensive	Expensive	Expensive	Cheap	3	2	2	2	1	2	1	1	2	1	1	1	2	2	2	2	2	2	2	2	2	2	2
43	Female	Married	Associate degree (e.g. AA, AS)	Self-employed	Less than 1 hour	I do not use my smartphone to go on social media	I do not use my computer to go on social media	Social networks (Facebook, Google+, etc.), Business-focused social networks (LinkedIn, AngelList, BranchOut, etc.), Media sharing networks (Instagram, YouTube, Pinterest, etc.), Microblogging (Twitter, Tumblr, etc.), Discussion forums (Reddit, Quora, Digg, etc.), Consumer review networks (Yelp, Zomato, TripAdvisor, etc.)	2	3	6	4	3	1	1	1	1	4	Slightly expensive	Expensive	Very expensive	Very expensive	Very expensive	Slightly expensive	Slightly cheap	Very expensive	4	1	4	4	1	4	3	4	3	5	3	3	1	6	6	6	1	4	1	1	1	1	1
[truncated: 31 more columns]
